# Supplementary material for: Boosting Adsorption and Selectivity of Acetylene by Nitro Functionalisation in Copper(II)‐Based Metal–Organic Frameworks
Source: Angew Chem Int Ed Engl. 2024 Dec 27;64(6):e202417183. doi: 10.1002/anie.202417183 (PMC11795735; doi:10.1002/anie.202417183)
Supplement: Supplementary file 1 — Supporting Information [file ANIE-64-e202417183-s004.cif]

data_MFM-190-NO2_C2D2

_chemical_name_mineral              MFM-190-NO2_C2D2
_chemical_formula_weight            720.73
_chemical_formula_sum               "C31.36 Cu2 D10.36 H8 N2 O10"
_space_group_crystal_system         hexagonal
_symmetry_space_group_name_H-M      R-3m

# start Validation Reply Form
_vrf_PLAT430_MFM-190-NO2_C2D2
;
PROBLEM: Short Inter D...A Contact  N7A      ..N8B      .       2.41 Ang.  
RESPONSE: Those atom pairs are disordered parts of pyridine ring.
;
_vrf_PLAT601_MFM-190-NO2_C2D2
;
PROBLEM: Unit Cell Contains Solvent Accessible VOIDS of .        320 Ang**3
RESPONSE: The structure is one kind of MOF materials, which will contain
solvent accessible void after activation. 
;
_vrf_PLAT043_MFM-190-NO2_C2D2
;
PROBLEM: Calculated and Reported Mol. Weight Differ by ..      21.74 Check 
RESPONSE: The software wrongly puts the atom to a nearby high-symmertry site.
;
# end Validation Reply Form

loop_
	_symmetry_equiv_pos_as_xyz
	"x, y, z"
	"-x, -y, -z"
	"-x+y, -x, z"
	"-x+y, y, z"
	"-y, -x, z"
	"-y, x-y, z"
	"y, -x+y, -z"
	"y, x, -z"
	"x-y, -y, -z"
	"x-y, x, -z"
	"-x, -x+y, -z"
	"x, x-y, z"
	"x-1/3, y+1/3, z+1/3"
	"-x-1/3, -y+1/3, -z+1/3"
	"-x+y-1/3, -x+1/3, z+1/3"
	"-x+y-1/3, y+1/3, z+1/3"
	"-y-1/3, -x+1/3, z+1/3"
	"-y-1/3, x-y+1/3, z+1/3"
	"y-1/3, -x+y+1/3, -z+1/3"
	"y-1/3, x+1/3, -z+1/3"
	"x-y-1/3, -y+1/3, -z+1/3"
	"x-y-1/3, x+1/3, -z+1/3"
	"-x-1/3, -x+y+1/3, -z+1/3"
	"x-1/3, x-y+1/3, z+1/3"
	"x+1/3, y-1/3, z-1/3"
	"-x+1/3, -y-1/3, -z-1/3"
	"-x+y+1/3, -x-1/3, z-1/3"
	"-x+y+1/3, y-1/3, z-1/3"
	"-y+1/3, -x-1/3, z-1/3"
	"-y+1/3, x-y-1/3, z-1/3"
	"y+1/3, -x+y-1/3, -z-1/3"
	"y+1/3, x-1/3, -z-1/3"
	"x-y+1/3, -y-1/3, -z-1/3"
	"x-y+1/3, x-1/3, -z-1/3"
	"-x+1/3, -x+y-1/3, -z-1/3"
	"x+1/3, x-y-1/3, z-1/3"

_cell_length_a                      18.69263(16)
_cell_length_b                      18.69263(16)
_cell_length_c                      38.2120(8)
_cell_angle_alpha                   90
_cell_angle_beta                    90
_cell_angle_gamma                   120
_cell_volume                        11563.0(3)
_cell_formula_units_Z               9
_cell_measurement_temperature       7
_exptl_crystal_density_diffrn       0.9316
_pd_spec_mounting                   "packed powder"
_pd_spec_mount_mode                 transmission
_pd_spec_shape                      cylinder
_diffrn_ambient_temperature         7
_diffrn_source                      "spallation source"
_diffrn_measurement_device_type     ISIS-WISH
_diffrn_detector                    "scintillation counter"
_pd_meas_scan_method                tof
_diffrn_radiation_type              neutron
_computing_structure_refinement     TOPAS
_pd_proc_ls_profile_function        pseudo-Voigt
_pd_proc_ls_background_function     "Chebyshev polynomial"
_refine_ls_goodness_of_fit_all      4.42664
_pd_proc_ls_prof_R_factor           1.60812
_pd_proc_ls_prof_wR_factor          1.98887
_pd_proc_ls_prof_wR_expected        0.44929
_refine_ls_R_factor_all             0.47679
_refine_ls_structure_factor_coef    Inet
_refine_ls_matrix_type              fullcycle
_refine_ls_weighting_scheme         sigma
_refine_ls_hydrogen_treatment       mixed
_refine_ls_extinction_method        none
_refine_ls_number_parameters        141
_refine_ls_shift/su_max             0.0003

loop_
	_atom_site_label
	_atom_site_type_symbol
	_atom_site_symmetry_multiplicity
	_atom_site_fract_x
	_atom_site_fract_y
	_atom_site_fract_z
	_atom_site_occupancy
	_atom_site_B_iso_or_equiv
	C1_1  C  36  0.8588(3)  0.3847(9)  0.41976(17)  0.359(3)  4.0(4)  
	C2_1  C  36  0.8621(3)  0.3221(9)  0.42092(17)  0.359(3)  4.0(4)  
	D1_1  D  36  0.8558(3)  0.4398(9)  0.41874(17)  0.359(3)  4.0(4)  
	D2_1  D  36  0.8650(3)  0.2671(9)  0.42194(17)  0.359(3)  4.0(4)  
	C1_2  C  36  0.6910(12)  0.2944(8)  0.2012(2)  0.1853(15)  1.0(5)  
	C2_2  C  36  0.6402(12)  0.3136(8)  0.1940(2)  0.1853(15)  1.0(5)  
	D1_2  D  36  0.7356(12)  0.2775(8)  0.2076(2)  0.1853(15)  1.0(5)  
	D2_2  D  36  0.5955(12)  0.3305(8)  0.1876(2)  0.1853(15)  1.0(5)  
	C1_3  C  36  0.1361(12)  0.8567(18)  0.9389(4)  0.180(3)  4.0(7)  
	C2_3  C  36  0.1543(12)  0.8049(18)  0.9458(4)  0.180(3)  4.0(7)  
	D1_3  D  36  0.1202(12)  0.9022(18)  0.9329(4)  0.180(3)  4.0(7)  
	D2_3  D  36  0.1702(12)  0.7594(18)  0.9518(4)  0.180(3)  4.0(7)  
	C1_4  C  36  0.6594(7)  0.8791(6)  0.1185(7)  0.192(3)  4.0(8)  
	C2_4  C  36  0.6604(7)  0.8890(6)  0.1496(7)  0.192(3)  4.0(8)  
	D1_4  D  36  0.6585(7)  0.8704(6)  0.0911(7)  0.192(3)  4.0(8)  
	D2_4  D  36  0.6613(7)  0.8977(6)  0.1770(7)  0.192(3)  4.0(8)  
	C1_5  C  36  0.643(15)  0.354(16)  0.5862(11)  0.0761(16)  1.0(12)  
	C2_5  C  36  0.637(15)  0.364(16)  0.6169(11)  0.0761(16)  1.0(12)  
	D1_5  D  36  0.649(15)  0.345(16)  0.5592(11)  0.0761(16)  1.0(12)  
	D2_5  D  36  0.631(15)  0.373(16)  0.6439(11)  0.0761(16)  1.0(12)  
	C1_6  C  36  0.3694(10)  0.4829(8)  0.2732(6)  0.168(4)  4.0(10)  
	C2_6  C  36  0.4156(10)  0.4778(8)  0.2937(6)  0.168(4)  4.0(10)  
	D1_6  D  36  0.3288(10)  0.4874(8)  0.2552(6)  0.168(4)  4.0(10)  
	D2_6  D  36  0.4562(10)  0.4733(8)  0.3117(6)  0.168(4)  4.0(10)  
	C1_7  C  36  0.0983(13)  -0.0333(19)  0.6730(5)  0.135(3)  3.8(10)  
	C2_7  C  36  0.0991(13)  -0.0973(19)  0.6738(5)  0.135(3)  3.8(10)  
	D1_7  D  36  0.0975(13)  0.0229(19)  0.6724(5)  0.135(3)  3.8(10)  
	D2_7  D  36  0.0998(13)  -0.1535(19)  0.6744(5)  0.135(3)  3.8(10)  
	Cu1  Cu  18  1.0438(4)  0.5219(2)  0.5223(2)  1  2.0(2)  
	C4  C  18  0.80281(8)  0.60563(15)  0.59621(17)  1  3.00(8)  
	C5  C  18  0.77344(10)  0.5469(2)  0.52841(19)  1  3.00(8)  
	C6  C  18  0.81848(4)  0.63695(8)  0.63237(9)  1  3.00(8)  
	H5  H  18  0.76248(14)  0.5250(3)  0.5031(3)  1  3.60(10)  
	C1  C  36  0.9065(3)  0.5455(2)  0.5269(2)  1  3.00(8)  
	C2  C  36  0.84472(11)  0.56157(19)  0.54536(18)  1  3.00(8)  
	C3  C  36  0.85941(12)  0.59094(16)  0.57926(17)  1  3.00(8)  
	H3  H  36  0.9126(4)  0.60190(18)  0.59191(19)  1  3.60(10)  
	O1  O  36  0.9732(4)  0.5598(3)  0.5433(3)  1  3.00(18)  
	O2  O  36  0.8914(6)  0.5179(2)  0.4949(2)  1  3.00(18)  
	C7a  C  36  0.89919(18)  0.6905(2)  0.64349(7)  0.337(2)  3.00(8)  
	C7b  C  36  0.7526(2)  0.6131(3)  0.65554(5)  0.413(2)  3.00(8)  
	N7a  N  36  0.89919(18)  0.6905(2)  0.64349(7)  0.163(2)  3.0(6)  
	N7b  N  36  0.7526(2)  0.6131(3)  0.65554(5)  0.087(2)  3.0(6)  
	H7a  H  36  0.9478(4)  0.7082(4)  0.62640(16)  0.25  3.60(10)  
	H7b  H  36  0.6931(5)  0.5735(5)  0.64733(9)  0.25  3.60(10)  
	N8a  N  36  0.9685(11)  0.7157(6)  0.6191(4)  0.087(2)  3.0(6)  
	O3a  O  36  1.038(2)  0.7227(19)  0.6295(11)  0.087(2)  3.00(18)  
	O4a  O  36  0.962(3)  0.7315(18)  0.5865(9)  0.087(2)  3.00(18)  
	N8b  N  36  0.6676(13)  0.5567(10)  0.6438(2)  0.163(2)  3.0(6)  
	O3b  O  36  0.651(3)  0.495(2)  0.6233(8)  0.163(2)  3.00(18)  
	O4b  O  36  0.607(3)  0.567(3)  0.6537(9)  0.163(2)  3.00(18)  


loop_
	_geom_bond_atom_site_label_1
	_geom_bond_atom_site_label_2
	_geom_bond_distance
	_geom_bond_site_symmetry_1
	_geom_bond_site_symmetry_2
	C1_1  D1_1  1.05838  1_555  1_555  
	C1_1  C2_1  1.20356  1_555  1_555  
	C2_1  D2_1  1.05838  1_555  1_555  
	C2_1  C1_1  1.20356  1_555  1_555  
	C1_2  D1_2  1.05838  1_555  1_555  
	C1_2  C2_2  1.20356  1_555  1_555  
	C2_2  D2_2  1.05838  1_555  1_555  
	C2_2  C1_2  1.20356  1_555  1_555  
	C1_3  D1_3  1.05838  1_555  1_555  
	C1_3  C2_3  1.20356  1_555  1_555  
	C2_3  D2_3  1.05838  1_555  1_555  
	C2_3  C1_3  1.20356  1_555  1_555  
	D1_3  C1_3  1.05838  1_555  1_555  
	D2_3  C2_3  1.05838  1_555  1_555  
	C1_4  D1_4  1.05838  1_555  1_555  
	C1_4  C2_4  1.20356  1_555  1_555  
	C2_4  D2_4  1.05838  1_555  1_555  
	C2_4  C1_4  1.20356  1_555  1_555  
	D1_4  C1_4  1.05838  1_555  1_555  
	D2_4  C2_4  1.05838  1_555  1_555  
	C1_5  D1_5  1.05838  1_555  1_555  
	C1_5  C2_5  1.20356  1_555  1_555  
	C2_5  D2_5  1.05838  1_555  1_555  
	C2_5  C1_5  1.20356  1_555  1_555  
	D1_5  C1_5  1.05838  1_555  1_555  
	D2_5  C2_5  1.05838  1_555  1_555  
	C1_6  D1_6  1.05838  1_555  1_555  
	C1_6  C2_6  1.20356  1_555  1_555  
	C2_6  D2_6  1.05838  1_555  1_555  
	C2_6  C1_6  1.20356  1_555  1_555  
	D1_6  C1_6  1.05838  1_555  1_555  
	D2_6  C2_6  1.05838  1_555  1_555  
	C1_7  D1_7  1.05838  1_555  1_555  
	C1_7  C2_7  1.20356  1_555  1_555  
	C2_7  D2_7  1.05838  1_555  1_555  
	C2_7  C1_7  1.20356  1_555  1_555  
	D1_7  C1_7  1.05838  1_555  1_555  
	D2_7  C2_7  1.05838  1_555  1_555  
	Cu1  O2  1.831(12)  1_555  2_766  
	Cu1  O2  1.831(12)  1_555  11_766  
	Cu1  O1  1.955(13)  1_555  1_555  
	Cu1  O1  1.955(13)  1_555  12_555  
	C4  C3  1.380(2)  1_555  1_555  
	C4  C3  1.380(2)  1_555  4_655  
	C4  C6  1.472(6)  1_555  1_555  
	C5  H5  1.030(8)  1_555  1_555  
	C5  C2  1.380(2)  1_555  4_655  
	C5  C2  1.380(2)  1_555  1_555  
	C6  N7a  1.396(4)  1_555  4_655  
	C6  C7a  1.396(4)  1_555  1_555  
	C6  C7a  1.396(4)  1_555  4_655  
	C6  N7a  1.396(4)  1_555  1_555  
	C6  C7b  1.396(4)  1_555  4_655  
	C6  N7b  1.396(4)  1_555  1_555  
	C6  N7b  1.396(4)  1_555  4_655  
	C6  C7b  1.396(4)  1_555  1_555  
	C6  C4  1.472(6)  1_555  1_555  
	H5  C5  1.030(8)  1_555  1_555  
	C1  O2  1.300(5)  1_555  1_555  
	C1  O1  1.300(5)  1_555  1_555  
	C1  C2  1.506(7)  1_555  1_555  
	C2  C5  1.380(2)  1_555  1_555  
	C2  C3  1.380(2)  1_555  1_555  
	C2  C1  1.506(7)  1_555  1_555  
	C3  H3  1.030(8)  1_555  1_555  
	C3  C4  1.380(2)  1_555  1_555  
	C3  C2  1.380(2)  1_555  1_555  
	H3  C3  1.030(8)  1_555  1_555  
	O1  C1  1.300(5)  1_555  1_555  
	O1  Cu1  1.955(13)  1_555  1_555  
	O2  C1  1.300(5)  1_555  1_555  
	O2  Cu1  1.831(12)  1_555  2_766  
	C7a  H7a  1.030(8)  1_555  1_555  
	C7a  C6  1.396(4)  1_555  1_555  
	C7a  N7b  1.396(4)  1_555  14_766  
	C7a  C7b  1.396(4)  1_555  14_766  
	C7a  N8a  1.47(2)  1_555  1_555  
	C7b  H7b  1.030(8)  1_555  1_555  
	C7b  C6  1.396(4)  1_555  1_555  
	C7b  C7a  1.396(4)  1_555  14_766  
	C7b  N7a  1.396(4)  1_555  14_766  
	C7b  N8b  1.47(2)  1_555  1_555  
	N7a  H7a  1.030(8)  1_555  1_555  
	N7a  C6  1.396(4)  1_555  1_555  
	N7a  C7b  1.396(4)  1_555  14_766  
	N7b  H7b  1.030(8)  1_555  1_555  
	N7b  C6  1.396(4)  1_555  1_555  
	N7b  C7a  1.396(4)  1_555  14_766  
	H7a  C7a  1.030(8)  1_555  1_555  
	H7a  N7a  1.030(8)  1_555  1_555  
	H7b  N7b  1.030(8)  1_555  1_555  
	H7b  C7b  1.030(8)  1_555  1_555  
	N8a  O3a  1.30(3)  1_555  1_555  
	N8a  O4a  1.30(3)  1_555  1_555  
	N8a  C7a  1.47(2)  1_555  1_555  
	O3a  N8a  1.30(3)  1_555  1_555  
	O4a  N8a  1.30(3)  1_555  1_555  
	N8b  O4b  1.30(3)  1_555  1_555  
	N8b  O3b  1.30(3)  1_555  1_555  
	N8b  C7b  1.47(2)  1_555  1_555  
	O3b  N8b  1.30(3)  1_555  1_555  
	O4b  N8b  1.30(3)  1_555  1_555  


loop_
	_geom_angle_atom_site_label_1
	_geom_angle_atom_site_label_2
	_geom_angle_atom_site_label_3
	_geom_angle
	_geom_angle_site_symmetry_1
	_geom_angle_site_symmetry_2
	_geom_angle_site_symmetry_3
	O2  Cu1  O2  94.9(4)  11_766  1_555  2_766  
	O1  Cu1  O2  88.10(17)  1_555  1_555  11_766  
	O1  Cu1  O2  176.3(4)  1_555  1_555  2_766  
	O1  Cu1  O1  88.8(3)  12_555  1_555  1_555  
	O1  Cu1  O2  176.3(4)  12_555  1_555  11_766  
	O1  Cu1  O2  88.10(17)  12_555  1_555  2_766  
	O1  Cu1  O1  129.6(4)  11_766  1_555  12_555  
	O1  Cu1  O1  88.2(3)  11_766  1_555  1_555  
	O1  Cu1  O2  52.4(4)  11_766  1_555  11_766  
	O1  Cu1  O2  95.3(4)  11_766  1_555  2_766  
	O1  Cu1  O1  57.0(2)  2_766  1_555  11_766  
	O1  Cu1  O1  88.2(3)  2_766  1_555  12_555  
	O1  Cu1  O1  129.6(4)  2_766  1_555  1_555  
	O1  Cu1  O2  95.3(4)  2_766  1_555  11_766  
	O1  Cu1  O2  52.4(4)  2_766  1_555  2_766  
	O2  Cu1  O1  80.3(4)  1_555  1_555  2_766  
	O2  Cu1  O1  53.3(3)  1_555  1_555  11_766  
	O2  Cu1  O1  88.7(3)  1_555  1_555  12_555  
	O2  Cu1  O1  49.3(3)  1_555  1_555  1_555  
	O2  Cu1  O2  90.8(3)  1_555  1_555  11_766  
	O2  Cu1  O2  132.6(4)  1_555  1_555  2_766  
	O2  Cu1  O2  53.5(2)  12_555  1_555  1_555  
	O2  Cu1  O1  53.3(3)  12_555  1_555  2_766  
	O2  Cu1  O1  80.3(4)  12_555  1_555  11_766  
	O2  Cu1  O1  49.3(3)  12_555  1_555  12_555  
	O2  Cu1  O1  88.7(3)  12_555  1_555  1_555  
	O2  Cu1  O2  132.6(4)  12_555  1_555  11_766  
	O2  Cu1  O2  90.8(3)  12_555  1_555  2_766  
	C3  C4  C3  120.00000000000(7)  4_655  1_555  1_555  
	C6  C4  C3  120.00000000000(4)  1_555  1_555  4_655  
	C6  C4  C3  120.00000000000(7)  1_555  1_555  1_555  
	C2  C5  H5  120.00000000000(14)  4_655  1_555  1_555  
	C2  C5  C2  120.00000000000(5)  1_555  1_555  4_655  
	C2  C5  H5  120.00000000000(17)  1_555  1_555  1_555  
	C7a  C6  N7a  92.4(3)  1_555  1_555  4_655  
	C7a  C6  C7a  92.4(3)  4_655  1_555  1_555  
	N7a  C6  C7a  92.4(3)  1_555  1_555  4_655  
	N7a  C6  N7a  92.4(3)  1_555  1_555  4_655  
	C7b  C6  N7a  57.2(4)  4_655  1_555  1_555  
	C7b  C6  C7a  120.0000000000(13)  4_655  1_555  4_655  
	C7b  C6  C7a  57.2(4)  4_655  1_555  1_555  
	C7b  C6  N7a  120.0000000000(13)  4_655  1_555  4_655  
	N7b  C6  C7b  92.4(3)  1_555  1_555  4_655  
	N7b  C6  N7a  120.000000000(3)  1_555  1_555  1_555  
	N7b  C6  C7a  57.2(4)  1_555  1_555  4_655  
	N7b  C6  C7a  120.000000000(3)  1_555  1_555  1_555  
	N7b  C6  N7a  57.2(4)  1_555  1_555  4_655  
	N7b  C6  N7b  92.4(3)  4_655  1_555  1_555  
	N7b  C6  N7a  57.2(4)  4_655  1_555  1_555  
	N7b  C6  C7a  120.0000000000(13)  4_655  1_555  4_655  
	N7b  C6  C7a  57.2(4)  4_655  1_555  1_555  
	N7b  C6  N7a  120.0000000000(13)  4_655  1_555  4_655  
	C7b  C6  N7b  92.4(3)  1_555  1_555  4_655  
	C7b  C6  C7b  92.4(3)  1_555  1_555  4_655  
	C7b  C6  N7a  120.000000000(3)  1_555  1_555  1_555  
	C7b  C6  C7a  57.2(4)  1_555  1_555  4_655  
	C7b  C6  C7a  120.000000000(3)  1_555  1_555  1_555  
	C7b  C6  N7a  57.2(4)  1_555  1_555  4_655  
	C4  C6  C7b  120.000000000(3)  1_555  1_555  1_555  
	C4  C6  N7b  120.000000000(4)  1_555  1_555  4_655  
	C4  C6  N7b  120.000000000(3)  1_555  1_555  1_555  
	C4  C6  C7b  120.000000000(4)  1_555  1_555  4_655  
	C4  C6  N7a  120.00000000000(9)  1_555  1_555  1_555  
	C4  C6  C7a  120.0000000000(16)  1_555  1_555  4_655  
	C4  C6  C7a  120.00000000000(9)  1_555  1_555  1_555  
	C4  C6  N7a  120.0000000000(16)  1_555  1_555  4_655  
	N7a  C6  C4  150.0000000000(19)  14_766  1_555  1_555  
	N7a  C6  C7b  30.000000000(4)  14_766  1_555  1_555  
	N7a  C6  N7b  74.68(19)  14_766  1_555  4_655  
	N7a  C6  N7b  30.000000000(4)  14_766  1_555  1_555  
	N7a  C6  C7b  74.68(19)  14_766  1_555  4_655  
	N7a  C6  N7a  90.0000000000(16)  14_766  1_555  1_555  
	N7a  C6  C7a  53.0(2)  14_766  1_555  4_655  
	N7a  C6  C7a  90.0000000000(16)  14_766  1_555  1_555  
	N7a  C6  N7a  53.0(2)  14_766  1_555  4_655  
	C7a  C6  C4  150.0000000000(19)  14_766  1_555  1_555  
	C7a  C6  C7b  30.000000000(4)  14_766  1_555  1_555  
	C7a  C6  N7b  74.68(19)  14_766  1_555  4_655  
	C7a  C6  N7b  30.000000000(4)  14_766  1_555  1_555  
	C7a  C6  C7b  74.68(19)  14_766  1_555  4_655  
	C7a  C6  N7a  90.0000000000(16)  14_766  1_555  1_555  
	C7a  C6  C7a  53.0(2)  14_766  1_555  4_655  
	C7a  C6  C7a  90.0000000000(16)  14_766  1_555  1_555  
	C7a  C6  N7a  53.0(2)  14_766  1_555  4_655  
	N7b  C6  C7a  32.07(19)  21_666  1_555  14_766  
	N7b  C6  N7a  32.07(19)  21_666  1_555  14_766  
	N7b  C6  C4  150.00000000000(4)  21_666  1_555  1_555  
	N7b  C6  C7b  53.0(2)  21_666  1_555  1_555  
	N7b  C6  N7b  90.000000000(3)  21_666  1_555  4_655  
	N7b  C6  N7b  53.0(2)  21_666  1_555  1_555  
	N7b  C6  C7b  90.000000000(3)  21_666  1_555  4_655  
	N7b  C6  N7a  74.68(19)  21_666  1_555  1_555  
	N7b  C6  C7a  30.000000000(2)  21_666  1_555  4_655  
	N7b  C6  C7a  74.68(19)  21_666  1_555  1_555  
	N7b  C6  N7a  30.000000000(2)  21_666  1_555  4_655  
	C7b  C6  C7a  32.07(19)  21_666  1_555  14_766  
	C7b  C6  N7a  32.07(19)  21_666  1_555  14_766  
	C7b  C6  C4  150.00000000000(4)  21_666  1_555  1_555  
	C7b  C6  C7b  53.0(2)  21_666  1_555  1_555  
	C7b  C6  N7b  90.000000000(3)  21_666  1_555  4_655  
	C7b  C6  N7b  53.0(2)  21_666  1_555  1_555  
	C7b  C6  C7b  90.000000000(3)  21_666  1_555  4_655  
	C7b  C6  N7a  74.68(19)  21_666  1_555  1_555  
	C7b  C6  C7a  30.000000000(2)  21_666  1_555  4_655  
	C7b  C6  C7a  74.68(19)  21_666  1_555  1_555  
	C7b  C6  N7a  30.000000000(2)  21_666  1_555  4_655  
	C7a  C6  C7b  60.0000000000(8)  21_666  1_555  21_666  
	C7a  C6  N7b  60.0000000000(8)  21_666  1_555  21_666  
	C7a  C6  C7a  49.26(14)  21_666  1_555  14_766  
	C7a  C6  N7a  49.26(14)  21_666  1_555  14_766  
	C7a  C6  C4  150.0000000000(13)  21_666  1_555  1_555  
	C7a  C6  C7b  74.68(19)  21_666  1_555  1_555  
	C7a  C6  N7b  30.000000000(4)  21_666  1_555  4_655  
	C7a  C6  N7b  74.68(19)  21_666  1_555  1_555  
	C7a  C6  C7b  30.000000000(4)  21_666  1_555  4_655  
	C7a  C6  N7a  53.0(2)  21_666  1_555  1_555  
	C7a  C6  C7a  90.000000000(2)  21_666  1_555  4_655  
	C7a  C6  C7a  53.0(2)  21_666  1_555  1_555  
	C7a  C6  N7a  90.000000000(2)  21_666  1_555  4_655  
	N7a  C6  C7b  60.0000000000(8)  21_666  1_555  21_666  
	N7a  C6  N7b  60.0000000000(8)  21_666  1_555  21_666  
	N7a  C6  C7a  49.26(14)  21_666  1_555  14_766  
	N7a  C6  N7a  49.26(14)  21_666  1_555  14_766  
	N7a  C6  C4  150.0000000000(13)  21_666  1_555  1_555  
	N7a  C6  C7b  74.68(19)  21_666  1_555  1_555  
	N7a  C6  N7b  30.000000000(4)  21_666  1_555  4_655  
	N7a  C6  N7b  74.68(19)  21_666  1_555  1_555  
	N7a  C6  C7b  30.000000000(4)  21_666  1_555  4_655  
	N7a  C6  N7a  53.0(2)  21_666  1_555  1_555  
	N7a  C6  C7a  90.000000000(2)  21_666  1_555  4_655  
	N7a  C6  C7a  53.0(2)  21_666  1_555  1_555  
	N7a  C6  N7a  90.000000000(2)  21_666  1_555  4_655  
	N7b  C6  N7a  32.07(19)  14_766  1_555  21_666  
	N7b  C6  C7a  32.07(19)  14_766  1_555  21_666  
	N7b  C6  C7b  49.26(14)  14_766  1_555  21_666  
	N7b  C6  N7b  49.26(14)  14_766  1_555  21_666  
	N7b  C6  C7a  60.0000000000(6)  14_766  1_555  14_766  
	N7b  C6  N7a  60.0000000000(6)  14_766  1_555  14_766  
	N7b  C6  C4  150.0000000000(13)  14_766  1_555  1_555  
	N7b  C6  C7b  90.000000000(4)  14_766  1_555  1_555  
	N7b  C6  N7b  53.0(2)  14_766  1_555  4_655  
	N7b  C6  N7b  90.000000000(4)  14_766  1_555  1_555  
	N7b  C6  C7b  53.0(2)  14_766  1_555  4_655  
	N7b  C6  N7a  30.0000000000(14)  14_766  1_555  1_555  
	N7b  C6  C7a  74.68(19)  14_766  1_555  4_655  
	N7b  C6  C7a  30.0000000000(14)  14_766  1_555  1_555  
	N7b  C6  N7a  74.68(19)  14_766  1_555  4_655  
	C7b  C6  N7a  32.07(19)  14_766  1_555  21_666  
	C7b  C6  C7a  32.07(19)  14_766  1_555  21_666  
	C7b  C6  C7b  49.26(14)  14_766  1_555  21_666  
	C7b  C6  N7b  49.26(14)  14_766  1_555  21_666  
	C7b  C6  C7a  60.0000000000(6)  14_766  1_555  14_766  
	C7b  C6  N7a  60.0000000000(6)  14_766  1_555  14_766  
	C7b  C6  C4  150.0000000000(13)  14_766  1_555  1_555  
	C7b  C6  C7b  90.000000000(4)  14_766  1_555  1_555  
	C7b  C6  N7b  53.0(2)  14_766  1_555  4_655  
	C7b  C6  N7b  90.000000000(4)  14_766  1_555  1_555  
	C7b  C6  C7b  53.0(2)  14_766  1_555  4_655  
	C7b  C6  N7a  30.0000000000(14)  14_766  1_555  1_555  
	C7b  C6  C7a  74.68(19)  14_766  1_555  4_655  
	C7b  C6  C7a  30.0000000000(14)  14_766  1_555  1_555  
	C7b  C6  N7a  74.68(19)  14_766  1_555  4_655  
	O1  C1  O2  122.0(8)  1_555  1_555  1_555  
	C2  C1  O1  119.0(4)  1_555  1_555  1_555  
	C2  C1  O2  119.0(4)  1_555  1_555  1_555  
	C3  C2  C5  120.00000000000(11)  1_555  1_555  1_555  
	C1  C2  C3  120.00000000000(9)  1_555  1_555  1_555  
	C1  C2  C5  120.00000000000(3)  1_555  1_555  1_555  
	C3  C2  C1  180.000  4_655  1_555  1_555  
	C3  C2  C3  60.00000000000(4)  4_655  1_555  1_555  
	C3  C2  C5  60.00000000000(6)  4_655  1_555  1_555  
	C4  C3  H3  120.00000000000(7)  1_555  1_555  1_555  
	C2  C3  C4  120.00000000000(10)  1_555  1_555  1_555  
	C2  C3  H3  120.00000000000(11)  1_555  1_555  1_555  
	C2  C3  C2  60.00000000000(6)  4_655  1_555  1_555  
	C2  C3  C4  60.00000000000(5)  4_655  1_555  1_555  
	C2  C3  H3  180.0000(7)  4_655  1_555  1_555  
	Cu1  O1  C1  118.6(6)  1_555  1_555  1_555  
	Cu1  O1  Cu1  50.4(4)  2_766  1_555  1_555  
	Cu1  O1  C1  68.2(4)  2_766  1_555  1_555  
	Cu1  O2  C1  116.3(6)  2_766  1_555  1_555  
	Cu1  O2  Cu1  47.4(4)  1_555  1_555  2_766  
	Cu1  O2  C1  69.5(4)  1_555  1_555  1_555  
	N7b  C7a  H7a  118.58(18)  4_655  1_555  1_555  
	C7b  C7a  H7a  118.58(18)  4_655  1_555  1_555  
	C6  C7a  C7b  61.42(18)  1_555  1_555  4_655  
	C6  C7a  N7b  61.42(18)  1_555  1_555  4_655  
	C6  C7a  H7a  120.0000000000(6)  1_555  1_555  1_555  
	N7b  C7a  C6  120.000000000(3)  14_766  1_555  1_555  
	N7b  C7a  C7b  90.000000000(5)  14_766  1_555  4_655  
	N7b  C7a  N7b  90.000000000(5)  14_766  1_555  4_655  
	N7b  C7a  H7a  120.000000000(2)  14_766  1_555  1_555  
	C7b  C7a  C6  120.000000000(3)  14_766  1_555  1_555  
	C7b  C7a  C7b  90.000000000(5)  14_766  1_555  4_655  
	C7b  C7a  N7b  90.000000000(5)  14_766  1_555  4_655  
	C7b  C7a  H7a  120.000000000(2)  14_766  1_555  1_555  
	N8a  C7a  C7b  120.0000000000(13)  1_555  1_555  14_766  
	N8a  C7a  N7b  120.0000000000(13)  1_555  1_555  14_766  
	N8a  C7a  C6  120.0000000000(10)  1_555  1_555  1_555  
	N8a  C7a  C7b  118.58(18)  1_555  1_555  4_655  
	N8a  C7a  N7b  118.58(18)  1_555  1_555  4_655  
	C7b  C7a  N8a  150.000000000(3)  1_555  1_555  1_555  
	C7b  C7a  C7b  90.000000000(4)  1_555  1_555  14_766  
	C7b  C7a  N7b  90.000000000(4)  1_555  1_555  14_766  
	C7b  C7a  C6  30.0000000000(14)  1_555  1_555  1_555  
	C7b  C7a  C7b  56.5(2)  1_555  1_555  4_655  
	C7b  C7a  N7b  56.5(2)  1_555  1_555  4_655  
	C7b  C7a  H7a  150.000000000(3)  1_555  1_555  1_555  
	N7b  C7a  N8a  150.000000000(3)  1_555  1_555  1_555  
	N7b  C7a  C7b  90.000000000(4)  1_555  1_555  14_766  
	N7b  C7a  N7b  90.000000000(4)  1_555  1_555  14_766  
	N7b  C7a  C6  30.0000000000(14)  1_555  1_555  1_555  
	N7b  C7a  C7b  56.5(2)  1_555  1_555  4_655  
	N7b  C7a  N7b  56.5(2)  1_555  1_555  4_655  
	N7b  C7a  H7a  150.000000000(3)  1_555  1_555  1_555  
	C6  C7a  N7b  60.000000000(2)  14_766  1_555  1_555  
	C6  C7a  C7b  60.000000000(2)  14_766  1_555  1_555  
	C6  C7a  N8a  150.0000000000(13)  14_766  1_555  1_555  
	C6  C7a  C7b  30.0000000000(18)  14_766  1_555  14_766  
	C6  C7a  N7b  30.0000000000(18)  14_766  1_555  14_766  
	C6  C7a  C6  90.0000000000(6)  14_766  1_555  1_555  
	C6  C7a  C7b  73.97(10)  14_766  1_555  4_655  
	C6  C7a  N7b  73.97(10)  14_766  1_555  4_655  
	C6  C7a  H7a  150.00000000000(10)  14_766  1_555  1_555  
	N7b  C7a  C6  33.31(3)  21_666  1_555  14_766  
	N7b  C7a  N7b  46.74(19)  21_666  1_555  1_555  
	N7b  C7a  C7b  46.74(19)  21_666  1_555  1_555  
	N7b  C7a  N8a  151.42(18)  21_666  1_555  1_555  
	N7b  C7a  C7b  55.29(7)  21_666  1_555  14_766  
	N7b  C7a  N7b  55.29(7)  21_666  1_555  14_766  
	N7b  C7a  C6  72.01(15)  21_666  1_555  1_555  
	N7b  C7a  C7b  90.000000000(4)  21_666  1_555  4_655  
	N7b  C7a  N7b  90.000000000(4)  21_666  1_555  4_655  
	N7b  C7a  H7a  151.42(18)  21_666  1_555  1_555  
	C7b  C7a  C6  33.31(3)  21_666  1_555  14_766  
	C7b  C7a  N7b  46.74(19)  21_666  1_555  1_555  
	C7b  C7a  C7b  46.74(19)  21_666  1_555  1_555  
	C7b  C7a  N8a  151.42(18)  21_666  1_555  1_555  
	C7b  C7a  C7b  55.29(7)  21_666  1_555  14_766  
	C7b  C7a  N7b  55.29(7)  21_666  1_555  14_766  
	C7b  C7a  C6  72.01(15)  21_666  1_555  1_555  
	C7b  C7a  C7b  90.000000000(4)  21_666  1_555  4_655  
	C7b  C7a  N7b  90.000000000(4)  21_666  1_555  4_655  
	C7b  C7a  H7a  151.42(18)  21_666  1_555  1_555  
	H7a  C7a  C7b  80.00(10)  21_666  1_555  21_666  
	H7a  C7a  N7b  80.00(10)  21_666  1_555  21_666  
	H7a  C7a  C6  47.67(11)  21_666  1_555  14_766  
	H7a  C7a  N7b  81.8(3)  21_666  1_555  1_555  
	H7a  C7a  C7b  81.8(3)  21_666  1_555  1_555  
	H7a  C7a  N8a  118.1(3)  21_666  1_555  1_555  
	H7a  C7a  C7b  45.93(14)  21_666  1_555  14_766  
	H7a  C7a  N7b  45.93(14)  21_666  1_555  14_766  
	H7a  C7a  C6  103.0(3)  21_666  1_555  1_555  
	H7a  C7a  C7b  48.28(18)  21_666  1_555  4_655  
	H7a  C7a  N7b  48.28(18)  21_666  1_555  4_655  
	H7a  C7a  H7a  118.1(3)  21_666  1_555  1_555  
	H7a  C7a  H7a  120.19(17)  4_655  1_555  21_666  
	H7a  C7a  C7b  46.13(13)  4_655  1_555  21_666  
	H7a  C7a  N7b  46.13(13)  4_655  1_555  21_666  
	H7a  C7a  C6  78.50(15)  4_655  1_555  14_766  
	H7a  C7a  N7b  44.6(3)  4_655  1_555  1_555  
	H7a  C7a  C7b  44.6(3)  4_655  1_555  1_555  
	H7a  C7a  N8a  121.7(2)  4_655  1_555  1_555  
	H7a  C7a  C7b  100.41(6)  4_655  1_555  14_766  
	H7a  C7a  N7b  100.41(6)  4_655  1_555  14_766  
	H7a  C7a  C6  45.0(2)  4_655  1_555  1_555  
	H7a  C7a  C7b  99.96(10)  4_655  1_555  4_655  
	H7a  C7a  N7b  99.96(10)  4_655  1_555  4_655  
	H7a  C7a  H7a  121.7(2)  4_655  1_555  1_555  
	N8a  C7a  H7a  124.3(2)  21_666  1_555  4_655  
	N8a  C7a  H7a  4.1(2)  21_666  1_555  21_666  
	N8a  C7a  C7b  83.75(19)  21_666  1_555  21_666  
	N8a  C7a  N7b  83.75(19)  21_666  1_555  21_666  
	N8a  C7a  C6  51.1(2)  21_666  1_555  14_766  
	N8a  C7a  N7b  85.6(4)  21_666  1_555  1_555  
	N8a  C7a  C7b  85.6(4)  21_666  1_555  1_555  
	N8a  C7a  N8a  114.0(3)  21_666  1_555  1_555  
	N8a  C7a  C7b  47.17(13)  21_666  1_555  14_766  
	N8a  C7a  N7b  47.17(13)  21_666  1_555  14_766  
	N8a  C7a  C6  105.9(4)  21_666  1_555  1_555  
	N8a  C7a  C7b  49.42(19)  21_666  1_555  4_655  
	N8a  C7a  N7b  49.42(19)  21_666  1_555  4_655  
	N8a  C7a  H7a  114.0(3)  21_666  1_555  1_555  
	N7a  C7b  H7b  118.58(18)  4_655  1_555  1_555  
	C7a  C7b  H7b  118.58(18)  4_655  1_555  1_555  
	C6  C7b  C7a  61.42(18)  1_555  1_555  4_655  
	C6  C7b  N7a  61.42(18)  1_555  1_555  4_655  
	C6  C7b  H7b  120.0000000000(16)  1_555  1_555  1_555  
	C7a  C7b  C6  120.000000000(5)  14_766  1_555  1_555  
	C7a  C7b  C7a  90.0000000000(13)  14_766  1_555  4_655  
	C7a  C7b  N7a  90.0000000000(13)  14_766  1_555  4_655  
	C7a  C7b  H7b  120.000000000(2)  14_766  1_555  1_555  
	N7a  C7b  C6  120.000000000(5)  14_766  1_555  1_555  
	N7a  C7b  C7a  90.0000000000(13)  14_766  1_555  4_655  
	N7a  C7b  N7a  90.0000000000(13)  14_766  1_555  4_655  
	N7a  C7b  H7b  120.000000000(2)  14_766  1_555  1_555  
	N8b  C7b  N7a  120.0000000000(7)  1_555  1_555  14_766  
	N8b  C7b  C7a  120.0000000000(7)  1_555  1_555  14_766  
	N8b  C7b  C6  120.000000000(3)  1_555  1_555  1_555  
	N8b  C7b  C7a  118.58(18)  1_555  1_555  4_655  
	N8b  C7b  N7a  118.58(18)  1_555  1_555  4_655  
	N7a  C7b  N8b  150.000000000(3)  1_555  1_555  1_555  
	N7a  C7b  N7a  90.000000000(4)  1_555  1_555  14_766  
	N7a  C7b  C7a  90.000000000(4)  1_555  1_555  14_766  
	N7a  C7b  C6  30.0000000000(12)  1_555  1_555  1_555  
	N7a  C7b  C7a  56.5(2)  1_555  1_555  4_655  
	N7a  C7b  N7a  56.5(2)  1_555  1_555  4_655  
	N7a  C7b  H7b  150.0000000000(6)  1_555  1_555  1_555  
	C7a  C7b  N8b  150.000000000(3)  1_555  1_555  1_555  
	C7a  C7b  N7a  90.000000000(4)  1_555  1_555  14_766  
	C7a  C7b  C7a  90.000000000(4)  1_555  1_555  14_766  
	C7a  C7b  C6  30.0000000000(12)  1_555  1_555  1_555  
	C7a  C7b  C7a  56.5(2)  1_555  1_555  4_655  
	C7a  C7b  N7a  56.5(2)  1_555  1_555  4_655  
	C7a  C7b  H7b  150.0000000000(6)  1_555  1_555  1_555  
	C6  C7b  C7a  60.0000000000(14)  14_766  1_555  1_555  
	C6  C7b  N7a  60.0000000000(14)  14_766  1_555  1_555  
	C6  C7b  N8b  150.0000000000(13)  14_766  1_555  1_555  
	C6  C7b  N7a  30.000000000(2)  14_766  1_555  14_766  
	C6  C7b  C7a  30.000000000(2)  14_766  1_555  14_766  
	C6  C7b  C6  90.000000000(3)  14_766  1_555  1_555  
	C6  C7b  C7a  73.97(10)  14_766  1_555  4_655  
	C6  C7b  N7a  73.97(10)  14_766  1_555  4_655  
	C6  C7b  H7b  150.00000000000(13)  14_766  1_555  1_555  
	C7a  C7b  C6  33.31(3)  21_666  1_555  14_766  
	C7a  C7b  C7a  46.74(19)  21_666  1_555  1_555  
	C7a  C7b  N7a  46.74(19)  21_666  1_555  1_555  
	C7a  C7b  N8b  151.42(18)  21_666  1_555  1_555  
	C7a  C7b  N7a  55.29(7)  21_666  1_555  14_766  
	C7a  C7b  C7a  55.29(7)  21_666  1_555  14_766  
	C7a  C7b  C6  72.01(15)  21_666  1_555  1_555  
	C7a  C7b  C7a  90.000000000(5)  21_666  1_555  4_655  
	C7a  C7b  N7a  90.000000000(5)  21_666  1_555  4_655  
	C7a  C7b  H7b  151.42(18)  21_666  1_555  1_555  
	N7a  C7b  C6  33.31(3)  21_666  1_555  14_766  
	N7a  C7b  C7a  46.74(19)  21_666  1_555  1_555  
	N7a  C7b  N7a  46.74(19)  21_666  1_555  1_555  
	N7a  C7b  N8b  151.42(18)  21_666  1_555  1_555  
	N7a  C7b  N7a  55.29(7)  21_666  1_555  14_766  
	N7a  C7b  C7a  55.29(7)  21_666  1_555  14_766  
	N7a  C7b  C6  72.01(15)  21_666  1_555  1_555  
	N7a  C7b  C7a  90.000000000(5)  21_666  1_555  4_655  
	N7a  C7b  N7a  90.000000000(5)  21_666  1_555  4_655  
	N7a  C7b  H7b  151.42(18)  21_666  1_555  1_555  
	H7b  C7b  N7a  80.00(10)  21_666  1_555  21_666  
	H7b  C7b  C7a  80.00(10)  21_666  1_555  21_666  
	H7b  C7b  C6  47.67(11)  21_666  1_555  14_766  
	H7b  C7b  C7a  81.8(3)  21_666  1_555  1_555  
	H7b  C7b  N7a  81.8(3)  21_666  1_555  1_555  
	H7b  C7b  N8b  118.1(3)  21_666  1_555  1_555  
	H7b  C7b  N7a  45.93(14)  21_666  1_555  14_766  
	H7b  C7b  C7a  45.93(14)  21_666  1_555  14_766  
	H7b  C7b  C6  103.0(3)  21_666  1_555  1_555  
	H7b  C7b  C7a  48.28(18)  21_666  1_555  4_655  
	H7b  C7b  N7a  48.28(18)  21_666  1_555  4_655  
	H7b  C7b  H7b  118.1(3)  21_666  1_555  1_555  
	H7b  C7b  H7b  120.19(17)  4_655  1_555  21_666  
	H7b  C7b  N7a  46.13(13)  4_655  1_555  21_666  
	H7b  C7b  C7a  46.13(13)  4_655  1_555  21_666  
	H7b  C7b  C6  78.50(15)  4_655  1_555  14_766  
	H7b  C7b  C7a  44.6(3)  4_655  1_555  1_555  
	H7b  C7b  N7a  44.6(3)  4_655  1_555  1_555  
	H7b  C7b  N8b  121.7(2)  4_655  1_555  1_555  
	H7b  C7b  N7a  100.41(6)  4_655  1_555  14_766  
	H7b  C7b  C7a  100.41(6)  4_655  1_555  14_766  
	H7b  C7b  C6  45.0(2)  4_655  1_555  1_555  
	H7b  C7b  C7a  99.96(10)  4_655  1_555  4_655  
	H7b  C7b  N7a  99.96(10)  4_655  1_555  4_655  
	H7b  C7b  H7b  121.7(2)  4_655  1_555  1_555  
	N8b  C7b  H7b  124.3(2)  21_666  1_555  4_655  
	N8b  C7b  H7b  4.1(2)  21_666  1_555  21_666  
	N8b  C7b  N7a  83.75(19)  21_666  1_555  21_666  
	N8b  C7b  C7a  83.75(19)  21_666  1_555  21_666  
	N8b  C7b  C6  51.1(2)  21_666  1_555  14_766  
	N8b  C7b  C7a  85.6(4)  21_666  1_555  1_555  
	N8b  C7b  N7a  85.6(4)  21_666  1_555  1_555  
	N8b  C7b  N8b  114.0(3)  21_666  1_555  1_555  
	N8b  C7b  N7a  47.17(13)  21_666  1_555  14_766  
	N8b  C7b  C7a  47.17(13)  21_666  1_555  14_766  
	N8b  C7b  C6  105.9(4)  21_666  1_555  1_555  
	N8b  C7b  C7a  49.42(19)  21_666  1_555  4_655  
	N8b  C7b  N7a  49.42(19)  21_666  1_555  4_655  
	N8b  C7b  H7b  114.0(3)  21_666  1_555  1_555  
	C7b  N7a  H7a  118.58(18)  4_655  1_555  1_555  
	C6  N7a  C7b  61.42(18)  1_555  1_555  4_655  
	C6  N7a  H7a  120.0000000000(6)  1_555  1_555  1_555  
	C7b  N7a  C6  120.000000000(3)  14_766  1_555  1_555  
	C7b  N7a  C7b  90.000000000(5)  14_766  1_555  4_655  
	C7b  N7a  H7a  120.000000000(2)  14_766  1_555  1_555  
	C7b  N7a  C7b  90.000000000(4)  1_555  1_555  14_766  
	C7b  N7a  C6  30.0000000000(14)  1_555  1_555  1_555  
	C7b  N7a  C7b  56.5(2)  1_555  1_555  4_655  
	C7b  N7a  H7a  150.000000000(3)  1_555  1_555  1_555  
	C6  N7a  C7b  60.000000000(2)  14_766  1_555  1_555  
	C6  N7a  C7b  30.0000000000(18)  14_766  1_555  14_766  
	C6  N7a  C6  90.0000000000(6)  14_766  1_555  1_555  
	C6  N7a  C7b  73.97(10)  14_766  1_555  4_655  
	C6  N7a  H7a  150.00000000000(10)  14_766  1_555  1_555  
	C7b  N7a  C6  33.31(3)  21_666  1_555  14_766  
	C7b  N7a  C7b  46.74(19)  21_666  1_555  1_555  
	C7b  N7a  C7b  55.29(7)  21_666  1_555  14_766  
	C7b  N7a  C6  72.01(15)  21_666  1_555  1_555  
	C7b  N7a  C7b  90.000000000(4)  21_666  1_555  4_655  
	C7b  N7a  H7a  151.42(18)  21_666  1_555  1_555  
	H7a  N7a  C7b  80.00(10)  21_666  1_555  21_666  
	H7a  N7a  C6  47.67(11)  21_666  1_555  14_766  
	H7a  N7a  C7b  81.8(3)  21_666  1_555  1_555  
	H7a  N7a  C7b  45.93(14)  21_666  1_555  14_766  
	H7a  N7a  C6  103.0(3)  21_666  1_555  1_555  
	H7a  N7a  C7b  48.28(18)  21_666  1_555  4_655  
	H7a  N7a  H7a  118.1(3)  21_666  1_555  1_555  
	H7a  N7a  H7a  120.19(17)  4_655  1_555  21_666  
	H7a  N7a  C7b  46.13(13)  4_655  1_555  21_666  
	H7a  N7a  C6  78.50(15)  4_655  1_555  14_766  
	H7a  N7a  C7b  44.6(3)  4_655  1_555  1_555  
	H7a  N7a  C7b  100.41(6)  4_655  1_555  14_766  
	H7a  N7a  C6  45.0(2)  4_655  1_555  1_555  
	H7a  N7a  C7b  99.96(10)  4_655  1_555  4_655  
	H7a  N7a  H7a  121.7(2)  4_655  1_555  1_555  
	C7a  N7b  H7b  118.58(18)  4_655  1_555  1_555  
	C6  N7b  C7a  61.42(18)  1_555  1_555  4_655  
	C6  N7b  H7b  120.0000000000(16)  1_555  1_555  1_555  
	C7a  N7b  C6  120.000000000(5)  14_766  1_555  1_555  
	C7a  N7b  C7a  90.0000000000(13)  14_766  1_555  4_655  
	C7a  N7b  H7b  120.000000000(2)  14_766  1_555  1_555  
	C7a  N7b  C7a  90.000000000(4)  1_555  1_555  14_766  
	C7a  N7b  C6  30.0000000000(12)  1_555  1_555  1_555  
	C7a  N7b  C7a  56.5(2)  1_555  1_555  4_655  
	C7a  N7b  H7b  150.0000000000(6)  1_555  1_555  1_555  
	C6  N7b  C7a  60.0000000000(14)  14_766  1_555  1_555  
	C6  N7b  C7a  30.000000000(2)  14_766  1_555  14_766  
	C6  N7b  C6  90.000000000(3)  14_766  1_555  1_555  
	C6  N7b  C7a  73.97(10)  14_766  1_555  4_655  
	C6  N7b  H7b  150.00000000000(13)  14_766  1_555  1_555  
	C7a  N7b  C6  33.31(3)  21_666  1_555  14_766  
	C7a  N7b  C7a  46.74(19)  21_666  1_555  1_555  
	C7a  N7b  C7a  55.29(7)  21_666  1_555  14_766  
	C7a  N7b  C6  72.01(15)  21_666  1_555  1_555  
	C7a  N7b  C7a  90.000000000(5)  21_666  1_555  4_655  
	C7a  N7b  H7b  151.42(18)  21_666  1_555  1_555  
	H7b  N7b  C7a  80.00(10)  21_666  1_555  21_666  
	H7b  N7b  C6  47.67(11)  21_666  1_555  14_766  
	H7b  N7b  C7a  81.8(3)  21_666  1_555  1_555  
	H7b  N7b  C7a  45.93(14)  21_666  1_555  14_766  
	H7b  N7b  C6  103.0(3)  21_666  1_555  1_555  
	H7b  N7b  C7a  48.28(18)  21_666  1_555  4_655  
	H7b  N7b  H7b  118.1(3)  21_666  1_555  1_555  
	H7b  N7b  H7b  120.19(17)  4_655  1_555  21_666  
	H7b  N7b  C7a  46.13(13)  4_655  1_555  21_666  
	H7b  N7b  C6  78.50(15)  4_655  1_555  14_766  
	H7b  N7b  C7a  44.6(3)  4_655  1_555  1_555  
	H7b  N7b  C7a  100.41(6)  4_655  1_555  14_766  
	H7b  N7b  C6  45.0(2)  4_655  1_555  1_555  
	H7b  N7b  C7a  99.96(10)  4_655  1_555  4_655  
	H7b  N7b  H7b  121.7(2)  4_655  1_555  1_555  
	C7a  H7a  N7a  30.51(11)  21_666  1_555  1_555  
	C7a  H7a  C7a  30.51(11)  21_666  1_555  1_555  
	N7a  H7a  N7a  30.51(11)  21_666  1_555  1_555  
	N7a  H7a  C7a  30.51(11)  21_666  1_555  1_555  
	N7a  H7a  N7a  59.81(17)  4_655  1_555  21_666  
	N7a  H7a  C7a  59.81(17)  4_655  1_555  21_666  
	N7a  H7a  N7a  29.30(11)  4_655  1_555  1_555  
	N7a  H7a  C7a  29.30(11)  4_655  1_555  1_555  
	C7a  H7a  N7a  59.81(17)  4_655  1_555  21_666  
	C7a  H7a  C7a  59.81(17)  4_655  1_555  21_666  
	C7a  H7a  N7a  29.30(11)  4_655  1_555  1_555  
	C7a  H7a  C7a  29.30(11)  4_655  1_555  1_555  
	C7b  H7b  C7b  30.51(11)  21_666  1_555  1_555  
	C7b  H7b  N7b  30.51(11)  21_666  1_555  1_555  
	N7b  H7b  C7b  30.51(11)  21_666  1_555  1_555  
	N7b  H7b  N7b  30.51(11)  21_666  1_555  1_555  
	N7b  H7b  N7b  59.81(17)  4_655  1_555  21_666  
	N7b  H7b  C7b  59.81(17)  4_655  1_555  21_666  
	N7b  H7b  C7b  29.30(11)  4_655  1_555  1_555  
	N7b  H7b  N7b  29.30(11)  4_655  1_555  1_555  
	C7b  H7b  N7b  59.81(17)  4_655  1_555  21_666  
	C7b  H7b  C7b  59.81(17)  4_655  1_555  21_666  
	C7b  H7b  C7b  29.30(11)  4_655  1_555  1_555  
	C7b  H7b  N7b  29.30(11)  4_655  1_555  1_555  
	O4a  N8a  O3a  118(4)  1_555  1_555  1_555  
	C7a  N8a  O4a  121.0(19)  1_555  1_555  1_555  
	C7a  N8a  O3a  121.0(19)  1_555  1_555  1_555  
	C7a  N8a  C7a  26.4(2)  21_666  1_555  1_555  
	C7a  N8a  O4a  146.3(19)  21_666  1_555  1_555  
	C7a  N8a  O3a  95.2(19)  21_666  1_555  1_555  
	O3b  N8b  O4b  118(4)  1_555  1_555  1_555  
	C7b  N8b  O3b  121.0(19)  1_555  1_555  1_555  
	C7b  N8b  O4b  121.0(19)  1_555  1_555  1_555  
	C7b  N8b  C7b  26.4(2)  21_666  1_555  1_555  
	C7b  N8b  O3b  146.3(19)  21_666  1_555  1_555  
	C7b  N8b  O4b  95.2(19)  21_666  1_555  1_555  
