# Supplementary material for: Boosting Adsorption and Selectivity of Acetylene by Nitro Functionalisation in Copper(II)‐Based Metal–Organic Frameworks
Source: Angew Chem Int Ed Engl. 2024 Dec 27;64(6):e202417183. doi: 10.1002/anie.202417183 (PMC11795735; doi:10.1002/anie.202417183)
Supplement: Supplementary file 2 — Supporting Information [file ANIE-64-e202417183-s003.cif]

data_MFM-190-NO2_CO2

_chemical_name_mineral              MFM-190-NO2_CO2
_chemical_formula_weight            711.94
_chemical_formula_sum               "C24.10 Cu2 H8 N2 O16.21"
_space_group_crystal_system         hexagonal
_symmetry_space_group_name_H-M      R-3m

# start Validation Reply Form
_vrf_PLAT430_MFM-190-NO2_CO2
;
PROBLEM: Short Inter D...A Contact  O3B      ..O3B      .       1.88 Ang.  
RESPONSE: Those atom pairs are disordered parts of pyridine ring and -NO2 group.
;
_vrf_PLAT601_MFM-190-NO2_CO2
;
PROBLEM: Unit Cell Contains Solvent Accessible VOIDS of .        407 Ang**3
RESPONSE: The structure is one kind of MOF materials, which will contain
solvent accessible void after activation. 
;
# end Validation Reply Form


loop_
	_symmetry_equiv_pos_as_xyz
	"x, y, z"
	"-x, -y, -z"
	"-x+y, -x, z"
	"-x+y, y, z"
	"-y, -x, z"
	"-y, x-y, z"
	"y, -x+y, -z"
	"y, x, -z"
	"x-y, -y, -z"
	"x-y, x, -z"
	"-x, -x+y, -z"
	"x, x-y, z"
	"x-1/3, y+1/3, z+1/3"
	"-x-1/3, -y+1/3, -z+1/3"
	"-x+y-1/3, -x+1/3, z+1/3"
	"-x+y-1/3, y+1/3, z+1/3"
	"-y-1/3, -x+1/3, z+1/3"
	"-y-1/3, x-y+1/3, z+1/3"
	"y-1/3, -x+y+1/3, -z+1/3"
	"y-1/3, x+1/3, -z+1/3"
	"x-y-1/3, -y+1/3, -z+1/3"
	"x-y-1/3, x+1/3, -z+1/3"
	"-x-1/3, -x+y+1/3, -z+1/3"
	"x-1/3, x-y+1/3, z+1/3"
	"x+1/3, y-1/3, z-1/3"
	"-x+1/3, -y-1/3, -z-1/3"
	"-x+y+1/3, -x-1/3, z-1/3"
	"-x+y+1/3, y-1/3, z-1/3"
	"-y+1/3, -x-1/3, z-1/3"
	"-y+1/3, x-y-1/3, z-1/3"
	"y+1/3, -x+y-1/3, -z-1/3"
	"y+1/3, x-1/3, -z-1/3"
	"x-y+1/3, -y-1/3, -z-1/3"
	"x-y+1/3, x-1/3, -z-1/3"
	"-x+1/3, -x+y-1/3, -z-1/3"
	"x+1/3, x-y-1/3, z-1/3"

_cell_length_a                      18.4720(4)
_cell_length_b                      18.4720(4)
_cell_length_c                      38.773(2)
_cell_angle_alpha                   90
_cell_angle_beta                    90
_cell_angle_gamma                   120
_cell_volume                        11457.4(8)
_cell_formula_units_Z               9
_cell_measurement_temperature       7
_exptl_crystal_density_diffrn       0.9287
_pd_spec_mounting                   "packed powder"
_pd_spec_mount_mode                 transmission
_pd_spec_shape                      cylinder
_diffrn_ambient_temperature         7
_diffrn_source                      "spallation source"
_diffrn_measurement_device_type     ISIS-WISH
_diffrn_detector                    "scintillation counter"
_pd_meas_scan_method                tof
_diffrn_radiation_type              neutron
_pd_proc_ls_profile_function        pseudo-Voigt
_pd_proc_ls_background_function     "Chebyshev polynomial"
_refine_ls_goodness_of_fit_all      2.38361
_pd_proc_ls_prof_R_factor           2.10988
_pd_proc_ls_prof_wR_factor          2.18312
_pd_proc_ls_prof_wR_expected        0.91589
_refine_ls_R_factor_all             0.83585
_refine_ls_structure_factor_coef    Inet
_refine_ls_matrix_type              fullcycle
_refine_ls_weighting_scheme         sigma
_refine_ls_hydrogen_treatment       mixed
_refine_ls_extinction_method        none
_refine_ls_number_parameters        133
_refine_ls_shift/su_max             0.0045

loop_
	_atom_site_label
	_atom_site_type_symbol
	_atom_site_symmetry_multiplicity
	_atom_site_fract_x
	_atom_site_fract_y
	_atom_site_fract_z
	_atom_site_occupancy
	_atom_site_B_iso_or_equiv
	C1_1  C  36  0.6398(5)  0.4976(7)  0.4089(3)  0.378(4)  4.0(6)  
	O1_1  O  36  0.6217(11)  0.4328(8)  0.4205(5)  0.378(4)  4.0(6)  
	O2_1  O  36  0.6578(11)  0.5624(8)  0.3973(5)  0.378(4)  4.0(6)  
	C1_2  C  6  0  0  0.7760(11)  0.394(10)  3.8(14)  
	O1_2  O  6  0  0  0.7461(11)  0.394(10)  3.8(14)  
	O2_2  O  6  0  0  0.8059(11)  0.394(10)  3.8(14)  
	C1_3  C  36  0.133(4)  0.891(4)  0.6921(4)  0.167(4)  1.6(16)  
	O1_3  O  36  0.162(6)  0.849(6)  0.6873(8)  0.167(4)  1.6(16)  
	O2_3  O  36  0.103(6)  0.933(6)  0.6968(8)  0.167(4)  1.6(16)  
	C1_4  C  36  0.2169(10)  0.9013(14)  0.5270(6)  0.165(3)  1.0(12)  
	O1_4  O  36  0.2114(18)  0.8410(16)  0.5388(10)  0.165(3)  1.0(12)  
	O2_4  O  36  0.2223(18)  0.9615(16)  0.5152(10)  0.165(3)  1.0(12)  
	Cu1  Cu  18  1.0470(7)  0.5235(3)  0.5220(3)  1  1.5(4)  
	C4  C  18  0.80341(10)  0.6068(2)  0.5955(2)  1  3.00(12)  
	C5  C  18  0.77512(14)  0.5502(3)  0.5283(3)  1  3.00(12)  
	C6  C  18  0.81878(5)  0.63756(11)  0.63207(12)  1  3.00(12)  
	H5  H  18  0.76457(19)  0.5291(4)  0.5032(4)  1  3.60(15)  
	C1  C  36  0.9095(5)  0.5490(3)  0.5268(3)  1  3.00(12)  
	C2  C  36  0.84689(15)  0.5644(3)  0.5451(2)  1  3.00(12)  
	C3  C  36  0.86103(16)  0.5927(2)  0.5787(2)  1  3.00(12)  
	H3  H  36  0.9146(6)  0.6032(2)  0.5913(3)  1  3.60(15)  
	O1  O  36  0.9750(7)  0.5624(4)  0.5427(4)  1  3.0(3)  
	O2  O  36  0.8953(9)  0.5231(3)  0.4960(3)  1  3.0(3)  
	C7a  C  36  0.8977(2)  0.7058(3)  0.64168(9)  0.470(3)  3.00(12)  
	C7b  C  36  0.7544(3)  0.5984(3)  0.65705(5)  0.280(3)  3.00(12)  
	N7a  N  36  0.8977(2)  0.7058(3)  0.64168(9)  0.030(3)  3.0(8)  
	N7b  N  36  0.7544(3)  0.5984(3)  0.65705(5)  0.220(3)  3.0(8)  
	H7a  H  36  0.9445(6)  0.7341(5)  0.6236(2)  0.25  3.60(15)  
	H7b  H  36  0.6971(7)  0.5490(7)  0.65008(10)  0.25  3.60(15)  
	N8a  N  36  0.9644(15)  0.7463(10)  0.6158(6)  0.220(3)  3.0(8)  
	O3a  O  36  0.955(3)  0.717(3)  0.5846(11)  0.220(3)  3.0(3)  
	O4a  O  36  1.035(3)  0.813(2)  0.6234(13)  0.220(3)  3.0(3)  
	N8b  N  36  0.6726(19)  0.5278(17)  0.6471(2)  0.030(3)  3.0(8)  
	O3b  O  36  0.615(3)  0.487(3)  0.6700(11)  0.030(3)  3.0(3)  
	O4b  O  36  0.656(3)  0.504(3)  0.6151(9)  0.030(3)  3.0(3)  


loop_
	_geom_bond_atom_site_label_1
	_geom_bond_atom_site_label_2
	_geom_bond_distance
	_geom_bond_site_symmetry_1
	_geom_bond_site_symmetry_2
	C1_1  O2_1  1.16000  1_555  1_555  
	C1_1  O1_1  1.16000  1_555  1_555  
	O1_1  C1_1  1.16000  1_555  1_555  
	O2_1  C1_1  1.16000  1_555  1_555  
	C1_2  O2_2  1.16000  1_555  1_555  
	C1_2  O1_2  1.16000  1_555  1_555  
	O1_2  C1_2  1.16000  1_555  1_555  
	O2_2  C1_2  1.16000  1_555  1_555  
	C1_3  O1_3  1.16000  1_555  1_555  
	C1_3  O2_3  1.16000  1_555  1_555  
	O1_3  C1_3  1.16000  1_555  1_555  
	O2_3  C1_3  1.16000  1_555  1_555  
	C1_4  O1_4  1.16000  1_555  1_555  
	C1_4  O2_4  1.16000  1_555  1_555  
	O1_4  C1_4  1.16000  1_555  1_555  
	O2_4  C1_4  1.16000  1_555  1_555  
	Cu1  O2  1.812(16)  1_555  2_766  
	Cu1  O2  1.812(16)  1_555  11_766  
	Cu1  O1  1.971(15)  1_555  1_555  
	Cu1  O1  1.971(15)  1_555  12_555  
	C4  C3  1.380(3)  1_555  1_555  
	C4  C3  1.380(3)  1_555  4_655  
	C4  C6  1.500(7)  1_555  1_555  
	C5  H5  1.030(12)  1_555  1_555  
	C5  C2  1.380(3)  1_555  4_655  
	C5  C2  1.380(3)  1_555  1_555  
	C6  C7a  1.420(5)  1_555  4_655  
	C6  N7a  1.420(5)  1_555  4_655  
	C6  N7b  1.420(5)  1_555  1_555  
	C6  C7b  1.420(5)  1_555  4_655  
	C6  N7b  1.420(5)  1_555  4_655  
	C6  C7b  1.420(5)  1_555  1_555  
	C6  N7a  1.420(5)  1_555  1_555  
	C6  C7a  1.420(5)  1_555  1_555  
	C6  C4  1.500(7)  1_555  1_555  
	H5  C5  1.030(12)  1_555  1_555  
	C1  O1  1.266(8)  1_555  1_555  
	C1  O2  1.266(8)  1_555  1_555  
	C1  C2  1.500(10)  1_555  1_555  
	C2  C5  1.380(3)  1_555  1_555  
	C2  C3  1.380(3)  1_555  1_555  
	C2  C1  1.500(10)  1_555  1_555  
	C3  H3  1.030(12)  1_555  1_555  
	C3  C4  1.380(3)  1_555  1_555  
	C3  C2  1.380(3)  1_555  1_555  
	H3  C3  1.030(12)  1_555  1_555  
	O1  C1  1.266(8)  1_555  1_555  
	O1  Cu1  1.971(15)  1_555  1_555  
	O2  C1  1.266(8)  1_555  1_555  
	O2  Cu1  1.812(16)  1_555  2_766  
	C7a  H7a  1.030(12)  1_555  1_555  
	C7a  C6  1.420(5)  1_555  1_555  
	C7a  C7b  1.420(5)  1_555  14_766  
	C7a  N7b  1.420(5)  1_555  14_766  
	C7a  N8a  1.47(3)  1_555  1_555  
	C7b  H7b  1.030(12)  1_555  1_555  
	C7b  C6  1.420(5)  1_555  1_555  
	C7b  C7a  1.420(5)  1_555  14_766  
	C7b  N7a  1.420(5)  1_555  14_766  
	C7b  N8b  1.47(3)  1_555  1_555  
	N7a  H7a  1.030(12)  1_555  1_555  
	N7a  C6  1.420(5)  1_555  1_555  
	N7a  C7b  1.420(5)  1_555  14_766  
	N7b  H7b  1.030(12)  1_555  1_555  
	N7b  C6  1.420(5)  1_555  1_555  
	N7b  C7a  1.420(5)  1_555  14_766  
	H7a  C7a  1.030(12)  1_555  1_555  
	H7a  N7a  1.030(12)  1_555  1_555  
	H7b  C7b  1.030(12)  1_555  1_555  
	H7b  N7b  1.030(12)  1_555  1_555  
	N8a  O3a  1.30(3)  1_555  1_555  
	N8a  O4a  1.30(3)  1_555  1_555  
	N8a  N7a  1.47(3)  1_555  1_555  
	N8a  C7a  1.47(3)  1_555  1_555  
	O3a  N8a  1.30(3)  1_555  1_555  
	O4a  N8a  1.30(3)  1_555  1_555  
	N8b  O3b  1.30(3)  1_555  1_555  
	N8b  O4b  1.30(3)  1_555  1_555  
	N8b  N7b  1.47(3)  1_555  1_555  
	N8b  C7b  1.47(3)  1_555  1_555  
	O3b  N8b  1.30(3)  1_555  1_555  
	O4b  N8b  1.30(3)  1_555  1_555  


loop_
	_geom_angle_atom_site_label_1
	_geom_angle_atom_site_label_2
	_geom_angle_atom_site_label_3
	_geom_angle
	_geom_angle_site_symmetry_1
	_geom_angle_site_symmetry_2
	_geom_angle_site_symmetry_3
	O1_1  C1_1  O2_1  180.00000000(11)  1_555  1_555  1_555  
	O1_1  C1_1  O1_1  22.6(7)  5_665  1_555  1_555  
	O1_1  C1_1  O2_1  157.4(7)  5_665  1_555  1_555  
	C1_1  O1_1  C1_1  105.0(9)  5_665  1_555  1_555  
	O1_2  C1_2  O2_2  180.000  1_555  1_555  1_555  
	O2_3  C1_3  O1_3  180.000  1_555  1_555  1_555  
	O1_3  C1_3  O2_3  171(8)  5_665  1_555  1_555  
	O1_3  C1_3  O1_3  9(8)  5_665  1_555  1_555  
	O2_3  C1_3  O1_3  139(9)  5_665  1_555  5_665  
	O2_3  C1_3  O2_3  32(8)  5_665  1_555  1_555  
	O2_3  C1_3  O1_3  148(8)  5_665  1_555  1_555  
	C1_3  O1_3  C1_3  21(5)  5_665  1_555  1_555  
	C1_3  O2_3  C1_3  20(4)  5_665  1_555  1_555  
	O2_4  C1_4  O1_4  179.9999991(17)  1_555  1_555  1_555  
	O1_4  C1_4  O2_4  153.6(13)  5_665  1_555  1_555  
	O1_4  C1_4  O1_4  26.4(13)  5_665  1_555  1_555  
	O2_4  C1_4  O1_4  155.3(17)  9_676  1_555  5_665  
	O2_4  C1_4  O2_4  17.5(18)  9_676  1_555  1_555  
	O2_4  C1_4  O1_4  162.5(18)  9_676  1_555  1_555  
	O2_4  C1_4  O2_4  108.5(8)  5_665  1_555  9_676  
	O2_4  C1_4  O1_4  51.6(8)  5_665  1_555  5_665  
	O2_4  C1_4  O2_4  102.0(16)  5_665  1_555  1_555  
	O2_4  C1_4  O1_4  78.0(16)  5_665  1_555  1_555  
	C1_4  O1_4  C1_4  89.4(13)  5_665  1_555  1_555  
	C1_4  O2_4  C1_4  145.5(19)  9_676  1_555  1_555  
	C1_4  O2_4  C1_4  152.7(16)  5_665  1_555  9_676  
	C1_4  O2_4  C1_4  38.9(9)  5_665  1_555  1_555  
	C3  C4  C3  120.00(10)  4_655  1_555  1_555  
	C6  C4  C3  120.00(11)  1_555  1_555  4_655  
	C6  C4  C3  120.00(4)  1_555  1_555  1_555  
	C2  C5  H5  120.00(19)  4_655  1_555  1_555  
	C2  C5  C2  120.00(9)  1_555  1_555  4_655  
	C2  C5  H5  120.00(16)  1_555  1_555  1_555  
	N7b  C6  N7a  79.6(4)  1_555  1_555  4_655  
	N7b  C6  C7a  79.6(4)  1_555  1_555  4_655  
	C7b  C6  N7b  71.4(4)  4_655  1_555  1_555  
	C7b  C6  N7a  120.00000(11)  4_655  1_555  4_655  
	C7b  C6  C7a  120.00000(11)  4_655  1_555  4_655  
	N7b  C6  N7b  71.4(4)  4_655  1_555  1_555  
	N7b  C6  N7a  120.00000(11)  4_655  1_555  4_655  
	N7b  C6  C7a  120.00000(11)  4_655  1_555  4_655  
	C7b  C6  N7b  71.4(4)  1_555  1_555  4_655  
	C7b  C6  C7b  71.4(4)  1_555  1_555  4_655  
	C7b  C6  N7a  79.6(4)  1_555  1_555  4_655  
	C7b  C6  C7a  79.6(4)  1_555  1_555  4_655  
	N7a  C6  C7b  120.00000(8)  1_555  1_555  1_555  
	N7a  C6  N7b  79.6(4)  1_555  1_555  4_655  
	N7a  C6  C7b  79.6(4)  1_555  1_555  4_655  
	N7a  C6  N7b  120.00000(8)  1_555  1_555  1_555  
	N7a  C6  N7a  71.4(4)  1_555  1_555  4_655  
	N7a  C6  C7a  71.4(4)  1_555  1_555  4_655  
	C7a  C6  C7b  120.00000(8)  1_555  1_555  1_555  
	C7a  C6  N7b  79.6(4)  1_555  1_555  4_655  
	C7a  C6  C7b  79.6(4)  1_555  1_555  4_655  
	C7a  C6  N7b  120.00000(8)  1_555  1_555  1_555  
	C7a  C6  N7a  71.4(4)  1_555  1_555  4_655  
	C7a  C6  C7a  71.4(4)  1_555  1_555  4_655  
	C4  C6  C7a  120.00000(3)  1_555  1_555  1_555  
	C4  C6  N7a  120.00000(3)  1_555  1_555  1_555  
	C4  C6  C7b  120.00000(3)  1_555  1_555  1_555  
	C4  C6  N7b  120.00000(4)  1_555  1_555  4_655  
	C4  C6  C7b  120.00000(4)  1_555  1_555  4_655  
	C4  C6  N7b  120.00000(3)  1_555  1_555  1_555  
	C4  C6  N7a  120.00000(3)  1_555  1_555  4_655  
	C4  C6  C7a  120.00000(3)  1_555  1_555  4_655  
	N7a  C6  C4  150.00000(7)  14_766  1_555  1_555  
	N7a  C6  C7a  90.00000(2)  14_766  1_555  1_555  
	N7a  C6  N7a  90.00000(2)  14_766  1_555  1_555  
	N7a  C6  C7b  30.00000(3)  14_766  1_555  1_555  
	N7a  C6  N7b  61.8(3)  14_766  1_555  4_655  
	N7a  C6  C7b  61.8(3)  14_766  1_555  4_655  
	N7a  C6  N7b  30.00000(3)  14_766  1_555  1_555  
	N7a  C6  N7a  66.9(2)  14_766  1_555  4_655  
	N7a  C6  C7a  66.9(2)  14_766  1_555  4_655  
	C7a  C6  C4  150.00000(7)  14_766  1_555  1_555  
	C7a  C6  C7a  90.00000(2)  14_766  1_555  1_555  
	C7a  C6  N7a  90.00000(2)  14_766  1_555  1_555  
	C7a  C6  C7b  30.00000(3)  14_766  1_555  1_555  
	C7a  C6  N7b  61.8(3)  14_766  1_555  4_655  
	C7a  C6  C7b  61.8(3)  14_766  1_555  4_655  
	C7a  C6  N7b  30.00000(3)  14_766  1_555  1_555  
	C7a  C6  N7a  66.9(2)  14_766  1_555  4_655  
	C7a  C6  C7a  66.9(2)  14_766  1_555  4_655  
	N7a  C6  C7a  39.4(2)  21_666  1_555  14_766  
	N7a  C6  N7a  39.4(2)  21_666  1_555  14_766  
	N7a  C6  C4  150.00000(7)  21_666  1_555  1_555  
	N7a  C6  C7a  66.9(2)  21_666  1_555  1_555  
	N7a  C6  N7a  66.9(2)  21_666  1_555  1_555  
	N7a  C6  C7b  61.8(3)  21_666  1_555  1_555  
	N7a  C6  N7b  30.00000(5)  21_666  1_555  4_655  
	N7a  C6  C7b  30.00000(5)  21_666  1_555  4_655  
	N7a  C6  N7b  61.8(3)  21_666  1_555  1_555  
	N7a  C6  N7a  90.00000(4)  21_666  1_555  4_655  
	N7a  C6  C7a  90.00000(4)  21_666  1_555  4_655  
	C7a  C6  C7a  39.4(2)  21_666  1_555  14_766  
	C7a  C6  N7a  39.4(2)  21_666  1_555  14_766  
	C7a  C6  C4  150.00000(7)  21_666  1_555  1_555  
	C7a  C6  C7a  66.9(2)  21_666  1_555  1_555  
	C7a  C6  N7a  66.9(2)  21_666  1_555  1_555  
	C7a  C6  C7b  61.8(3)  21_666  1_555  1_555  
	C7a  C6  N7b  30.00000(5)  21_666  1_555  4_655  
	C7a  C6  C7b  30.00000(5)  21_666  1_555  4_655  
	C7a  C6  N7b  61.8(3)  21_666  1_555  1_555  
	C7a  C6  N7a  90.00000(4)  21_666  1_555  4_655  
	C7a  C6  C7a  90.00000(4)  21_666  1_555  4_655  
	N7b  C6  C7a  60.00000(7)  21_666  1_555  21_666  
	N7b  C6  N7a  60.00000(7)  21_666  1_555  21_666  
	N7b  C6  C7a  43.37(19)  21_666  1_555  14_766  
	N7b  C6  N7a  43.37(19)  21_666  1_555  14_766  
	N7b  C6  C4  150.00000(8)  21_666  1_555  1_555  
	N7b  C6  C7a  61.8(3)  21_666  1_555  1_555  
	N7b  C6  N7a  61.8(3)  21_666  1_555  1_555  
	N7b  C6  C7b  66.9(2)  21_666  1_555  1_555  
	N7b  C6  N7b  90.00000(4)  21_666  1_555  4_655  
	N7b  C6  C7b  90.00000(4)  21_666  1_555  4_655  
	N7b  C6  N7b  66.9(2)  21_666  1_555  1_555  
	N7b  C6  N7a  30.00000(4)  21_666  1_555  4_655  
	N7b  C6  C7a  30.00000(4)  21_666  1_555  4_655  
	C7b  C6  C7a  60.00000(7)  21_666  1_555  21_666  
	C7b  C6  N7a  60.00000(7)  21_666  1_555  21_666  
	C7b  C6  C7a  43.37(19)  21_666  1_555  14_766  
	C7b  C6  N7a  43.37(19)  21_666  1_555  14_766  
	C7b  C6  C4  150.00000(8)  21_666  1_555  1_555  
	C7b  C6  C7a  61.8(3)  21_666  1_555  1_555  
	C7b  C6  N7a  61.8(3)  21_666  1_555  1_555  
	C7b  C6  C7b  66.9(2)  21_666  1_555  1_555  
	C7b  C6  N7b  90.00000(4)  21_666  1_555  4_655  
	C7b  C6  C7b  90.00000(4)  21_666  1_555  4_655  
	C7b  C6  N7b  66.9(2)  21_666  1_555  1_555  
	C7b  C6  N7a  30.00000(4)  21_666  1_555  4_655  
	C7b  C6  C7a  30.00000(4)  21_666  1_555  4_655  
	N7b  C6  C7b  39.4(2)  14_766  1_555  21_666  
	N7b  C6  N7b  39.4(2)  14_766  1_555  21_666  
	N7b  C6  C7a  43.37(19)  14_766  1_555  21_666  
	N7b  C6  N7a  43.37(19)  14_766  1_555  21_666  
	N7b  C6  C7a  60.00000(2)  14_766  1_555  14_766  
	N7b  C6  N7a  60.00000(2)  14_766  1_555  14_766  
	N7b  C6  C4  150.00000(15)  14_766  1_555  1_555  
	N7b  C6  C7a  30.00000(4)  14_766  1_555  1_555  
	N7b  C6  N7a  30.00000(4)  14_766  1_555  1_555  
	N7b  C6  C7b  90.00000(4)  14_766  1_555  1_555  
	N7b  C6  N7b  66.9(2)  14_766  1_555  4_655  
	N7b  C6  C7b  66.9(2)  14_766  1_555  4_655  
	N7b  C6  N7b  90.00000(4)  14_766  1_555  1_555  
	N7b  C6  N7a  61.8(3)  14_766  1_555  4_655  
	N7b  C6  C7a  61.8(3)  14_766  1_555  4_655  
	C7b  C6  C7b  39.4(2)  14_766  1_555  21_666  
	C7b  C6  N7b  39.4(2)  14_766  1_555  21_666  
	C7b  C6  C7a  43.37(19)  14_766  1_555  21_666  
	C7b  C6  N7a  43.37(19)  14_766  1_555  21_666  
	C7b  C6  C7a  60.00000(2)  14_766  1_555  14_766  
	C7b  C6  N7a  60.00000(2)  14_766  1_555  14_766  
	C7b  C6  C4  150.00000(15)  14_766  1_555  1_555  
	C7b  C6  C7a  30.00000(4)  14_766  1_555  1_555  
	C7b  C6  N7a  30.00000(4)  14_766  1_555  1_555  
	C7b  C6  C7b  90.00000(4)  14_766  1_555  1_555  
	C7b  C6  N7b  66.9(2)  14_766  1_555  4_655  
	C7b  C6  C7b  66.9(2)  14_766  1_555  4_655  
	C7b  C6  N7b  90.00000(4)  14_766  1_555  1_555  
	C7b  C6  N7a  61.8(3)  14_766  1_555  4_655  
	C7b  C6  C7a  61.8(3)  14_766  1_555  4_655  
	O2  C1  O1  122.0(14)  1_555  1_555  1_555  
	C2  C1  O2  119.0(7)  1_555  1_555  1_555  
	C2  C1  O1  119.0(7)  1_555  1_555  1_555  
	C3  C2  C5  120.00(6)  1_555  1_555  1_555  
	C1  C2  C3  120.00(8)  1_555  1_555  1_555  
	C1  C2  C5  120.00(9)  1_555  1_555  1_555  
	C3  C2  C1  180.000  4_655  1_555  1_555  
	C3  C2  C3  60.00000(3)  4_655  1_555  1_555  
	C3  C2  C5  60.00000(6)  4_655  1_555  1_555  
	C4  C3  H3  120.00000(3)  1_555  1_555  1_555  
	C2  C3  C4  120.00(2)  1_555  1_555  1_555  
	C2  C3  H3  120.00000(3)  1_555  1_555  1_555  
	C2  C3  C2  60.000000(12)  4_655  1_555  1_555  
	C2  C3  C4  60.00000(2)  4_655  1_555  1_555  
	C2  C3  H3  180.000  4_655  1_555  1_555  
	C6  C7a  H7a  120.00000(5)  1_555  1_555  1_555  
	C7b  C7a  C6  120.00000(6)  14_766  1_555  1_555  
	C7b  C7a  H7a  120.00000(8)  14_766  1_555  1_555  
	N7b  C7a  C6  120.00000(6)  14_766  1_555  1_555  
	N7b  C7a  H7a  120.00000(8)  14_766  1_555  1_555  
	N8a  C7a  N7b  120.00000(3)  1_555  1_555  14_766  
	N8a  C7a  C7b  120.00000(3)  1_555  1_555  14_766  
	N8a  C7a  C6  120.00000(3)  1_555  1_555  1_555  
	N7b  C7a  N8a  129.8(2)  4_655  1_555  1_555  
	N7b  C7a  N7b  90.00000(5)  4_655  1_555  14_766  
	N7b  C7a  C7b  90.00000(5)  4_655  1_555  14_766  
	N7b  C7a  C6  50.2(2)  4_655  1_555  1_555  
	N7b  C7a  H7a  129.8(2)  4_655  1_555  1_555  
	C7b  C7a  N8a  129.8(2)  4_655  1_555  1_555  
	C7b  C7a  N7b  90.00000(5)  4_655  1_555  14_766  
	C7b  C7a  C7b  90.00000(5)  4_655  1_555  14_766  
	C7b  C7a  C6  50.2(2)  4_655  1_555  1_555  
	C7b  C7a  H7a  129.8(2)  4_655  1_555  1_555  
	N7b  C7a  C7b  90.00000(4)  21_666  1_555  4_655  
	N7b  C7a  N7b  90.00000(4)  21_666  1_555  4_655  
	N7b  C7a  N8a  140.2(2)  21_666  1_555  1_555  
	N7b  C7a  N7b  49.41(14)  21_666  1_555  14_766  
	N7b  C7a  C7b  49.41(14)  21_666  1_555  14_766  
	N7b  C7a  C6  83.2(2)  21_666  1_555  1_555  
	N7b  C7a  H7a  140.2(2)  21_666  1_555  1_555  
	C7b  C7a  C7b  90.00000(4)  21_666  1_555  4_655  
	C7b  C7a  N7b  90.00000(4)  21_666  1_555  4_655  
	C7b  C7a  N8a  140.2(2)  21_666  1_555  1_555  
	C7b  C7a  N7b  49.41(14)  21_666  1_555  14_766  
	C7b  C7a  C7b  49.41(14)  21_666  1_555  14_766  
	C7b  C7a  C6  83.2(2)  21_666  1_555  1_555  
	C7b  C7a  H7a  140.2(2)  21_666  1_555  1_555  
	H7a  C7a  C7b  55.0(3)  4_655  1_555  21_666  
	H7a  C7a  N7b  55.0(3)  4_655  1_555  21_666  
	H7a  C7a  C7b  105.88(18)  4_655  1_555  4_655  
	H7a  C7a  N7b  105.88(18)  4_655  1_555  4_655  
	H7a  C7a  N8a  105.4(4)  4_655  1_555  1_555  
	H7a  C7a  N7b  102.35(11)  4_655  1_555  14_766  
	H7a  C7a  C7b  102.35(11)  4_655  1_555  14_766  
	H7a  C7a  C6  61.4(3)  4_655  1_555  1_555  
	H7a  C7a  H7a  105.4(4)  4_655  1_555  1_555  
	N7b  C7a  H7a  64.6(4)  1_555  1_555  4_655  
	N7b  C7a  C7b  59.2(2)  1_555  1_555  21_666  
	N7b  C7a  N7b  59.2(2)  1_555  1_555  21_666  
	N7b  C7a  C7b  42.4(3)  1_555  1_555  4_655  
	N7b  C7a  N7b  42.4(3)  1_555  1_555  4_655  
	N7b  C7a  N8a  150.00000(2)  1_555  1_555  1_555  
	N7b  C7a  N7b  90.00000(6)  1_555  1_555  14_766  
	N7b  C7a  C7b  90.00000(6)  1_555  1_555  14_766  
	N7b  C7a  C6  30.00000(17)  1_555  1_555  1_555  
	N7b  C7a  H7a  150.00000(4)  1_555  1_555  1_555  
	C7b  C7a  H7a  64.6(4)  1_555  1_555  4_655  
	C7b  C7a  C7b  59.2(2)  1_555  1_555  21_666  
	C7b  C7a  N7b  59.2(2)  1_555  1_555  21_666  
	C7b  C7a  C7b  42.4(3)  1_555  1_555  4_655  
	C7b  C7a  N7b  42.4(3)  1_555  1_555  4_655  
	C7b  C7a  N8a  150.00000(2)  1_555  1_555  1_555  
	C7b  C7a  N7b  90.00000(6)  1_555  1_555  14_766  
	C7b  C7a  C7b  90.00000(6)  1_555  1_555  14_766  
	C7b  C7a  C6  30.00000(17)  1_555  1_555  1_555  
	C7b  C7a  H7a  150.00000(4)  1_555  1_555  1_555  
	C6  C7a  C7b  60.00000(3)  14_766  1_555  1_555  
	C6  C7a  N7b  60.00000(3)  14_766  1_555  1_555  
	C6  C7a  H7a  88.3(3)  14_766  1_555  4_655  
	C6  C7a  C7b  34.98(2)  14_766  1_555  21_666  
	C6  C7a  N7b  34.98(2)  14_766  1_555  21_666  
	C6  C7a  C7b  68.32(10)  14_766  1_555  4_655  
	C6  C7a  N7b  68.32(10)  14_766  1_555  4_655  
	C6  C7a  N8a  150.00000(3)  14_766  1_555  1_555  
	C6  C7a  N7b  30.00000(4)  14_766  1_555  14_766  
	C6  C7a  C7b  30.00000(4)  14_766  1_555  14_766  
	C6  C7a  C6  90.00000(19)  14_766  1_555  1_555  
	C6  C7a  H7a  150.00000(4)  14_766  1_555  1_555  
	N8a  C7a  C6  92.8(4)  4_655  1_555  14_766  
	N8a  C7a  C7b  69.0(5)  4_655  1_555  1_555  
	N8a  C7a  N7b  69.0(5)  4_655  1_555  1_555  
	N8a  C7a  H7a  5.1(4)  4_655  1_555  4_655  
	N8a  C7a  C7b  59.1(4)  4_655  1_555  21_666  
	N8a  C7a  N7b  59.1(4)  4_655  1_555  21_666  
	N8a  C7a  C7b  109.8(3)  4_655  1_555  4_655  
	N8a  C7a  N7b  109.8(3)  4_655  1_555  4_655  
	N8a  C7a  N8a  100.3(5)  4_655  1_555  1_555  
	N8a  C7a  N7b  105.3(2)  4_655  1_555  14_766  
	N8a  C7a  C7b  105.3(2)  4_655  1_555  14_766  
	N8a  C7a  C6  63.7(4)  4_655  1_555  1_555  
	N8a  C7a  H7a  100.3(5)  4_655  1_555  1_555  
	H7a  C7a  N8a  126.2(4)  21_666  1_555  4_655  
	H7a  C7a  C6  41.72(13)  21_666  1_555  14_766  
	H7a  C7a  C7b  63.5(3)  21_666  1_555  1_555  
	H7a  C7a  N7b  63.5(3)  21_666  1_555  1_555  
	H7a  C7a  H7a  121.1(3)  21_666  1_555  4_655  
	H7a  C7a  C7b  75.47(12)  21_666  1_555  21_666  
	H7a  C7a  N7b  75.47(12)  21_666  1_555  21_666  
	H7a  C7a  C7b  39.29(13)  21_666  1_555  4_655  
	H7a  C7a  N7b  39.29(13)  21_666  1_555  4_655  
	H7a  C7a  N8a  133.5(3)  21_666  1_555  1_555  
	H7a  C7a  N7b  52.79(10)  21_666  1_555  14_766  
	H7a  C7a  C7b  52.79(10)  21_666  1_555  14_766  
	H7a  C7a  C6  85.2(3)  21_666  1_555  1_555  
	H7a  C7a  H7a  133.5(3)  21_666  1_555  1_555  
	C6  C7b  H7b  120.00000(6)  1_555  1_555  1_555  
	C7a  C7b  C6  120.00000(4)  14_766  1_555  1_555  
	C7a  C7b  H7b  120.00000(5)  14_766  1_555  1_555  
	N7a  C7b  C6  120.00000(4)  14_766  1_555  1_555  
	N7a  C7b  H7b  120.00000(5)  14_766  1_555  1_555  
	N8b  C7b  N7a  120.00000(5)  1_555  1_555  14_766  
	N8b  C7b  C7a  120.00000(5)  1_555  1_555  14_766  
	N8b  C7b  C6  120.00000(5)  1_555  1_555  1_555  
	C7a  C7b  N8b  129.8(2)  4_655  1_555  1_555  
	C7a  C7b  N7a  90.00000(6)  4_655  1_555  14_766  
	C7a  C7b  C7a  90.00000(6)  4_655  1_555  14_766  
	C7a  C7b  C6  50.2(2)  4_655  1_555  1_555  
	C7a  C7b  H7b  129.8(2)  4_655  1_555  1_555  
	N7a  C7b  N8b  129.8(2)  4_655  1_555  1_555  
	N7a  C7b  N7a  90.00000(6)  4_655  1_555  14_766  
	N7a  C7b  C7a  90.00000(6)  4_655  1_555  14_766  
	N7a  C7b  C6  50.2(2)  4_655  1_555  1_555  
	N7a  C7b  H7b  129.8(2)  4_655  1_555  1_555  
	C7a  C7b  N7a  90.00000(3)  21_666  1_555  4_655  
	C7a  C7b  C7a  90.00000(3)  21_666  1_555  4_655  
	C7a  C7b  N8b  140.2(2)  21_666  1_555  1_555  
	C7a  C7b  N7a  49.41(14)  21_666  1_555  14_766  
	C7a  C7b  C7a  49.41(14)  21_666  1_555  14_766  
	C7a  C7b  C6  83.2(2)  21_666  1_555  1_555  
	C7a  C7b  H7b  140.2(2)  21_666  1_555  1_555  
	N7a  C7b  N7a  90.00000(3)  21_666  1_555  4_655  
	N7a  C7b  C7a  90.00000(3)  21_666  1_555  4_655  
	N7a  C7b  N8b  140.2(2)  21_666  1_555  1_555  
	N7a  C7b  N7a  49.41(14)  21_666  1_555  14_766  
	N7a  C7b  C7a  49.41(14)  21_666  1_555  14_766  
	N7a  C7b  C6  83.2(2)  21_666  1_555  1_555  
	N7a  C7b  H7b  140.2(2)  21_666  1_555  1_555  
	H7b  C7b  N7a  55.0(3)  4_655  1_555  21_666  
	H7b  C7b  C7a  55.0(3)  4_655  1_555  21_666  
	H7b  C7b  N7a  105.88(18)  4_655  1_555  4_655  
	H7b  C7b  C7a  105.88(18)  4_655  1_555  4_655  
	H7b  C7b  N8b  105.4(4)  4_655  1_555  1_555  
	H7b  C7b  N7a  102.35(11)  4_655  1_555  14_766  
	H7b  C7b  C7a  102.35(11)  4_655  1_555  14_766  
	H7b  C7b  C6  61.4(3)  4_655  1_555  1_555  
	H7b  C7b  H7b  105.4(4)  4_655  1_555  1_555  
	C7a  C7b  H7b  64.6(4)  1_555  1_555  4_655  
	C7a  C7b  N7a  59.2(2)  1_555  1_555  21_666  
	C7a  C7b  C7a  59.2(2)  1_555  1_555  21_666  
	C7a  C7b  N7a  42.4(3)  1_555  1_555  4_655  
	C7a  C7b  C7a  42.4(3)  1_555  1_555  4_655  
	C7a  C7b  N8b  150.00000(8)  1_555  1_555  1_555  
	C7a  C7b  N7a  90.00000(2)  1_555  1_555  14_766  
	C7a  C7b  C7a  90.00000(2)  1_555  1_555  14_766  
	C7a  C7b  C6  30.00000(17)  1_555  1_555  1_555  
	C7a  C7b  H7b  150.00000(7)  1_555  1_555  1_555  
	N7a  C7b  H7b  64.6(4)  1_555  1_555  4_655  
	N7a  C7b  N7a  59.2(2)  1_555  1_555  21_666  
	N7a  C7b  C7a  59.2(2)  1_555  1_555  21_666  
	N7a  C7b  N7a  42.4(3)  1_555  1_555  4_655  
	N7a  C7b  C7a  42.4(3)  1_555  1_555  4_655  
	N7a  C7b  N8b  150.00000(8)  1_555  1_555  1_555  
	N7a  C7b  N7a  90.00000(2)  1_555  1_555  14_766  
	N7a  C7b  C7a  90.00000(2)  1_555  1_555  14_766  
	N7a  C7b  C6  30.00000(17)  1_555  1_555  1_555  
	N7a  C7b  H7b  150.00000(7)  1_555  1_555  1_555  
	C6  C7b  N7a  60.00000(3)  14_766  1_555  1_555  
	C6  C7b  C7a  60.00000(3)  14_766  1_555  1_555  
	C6  C7b  H7b  88.3(3)  14_766  1_555  4_655  
	C6  C7b  N7a  34.98(2)  14_766  1_555  21_666  
	C6  C7b  C7a  34.98(2)  14_766  1_555  21_666  
	C6  C7b  N7a  68.32(10)  14_766  1_555  4_655  
	C6  C7b  C7a  68.32(10)  14_766  1_555  4_655  
	C6  C7b  N8b  150.00000(4)  14_766  1_555  1_555  
	C6  C7b  N7a  30.00000(10)  14_766  1_555  14_766  
	C6  C7b  C7a  30.00000(10)  14_766  1_555  14_766  
	C6  C7b  C6  90.00000(11)  14_766  1_555  1_555  
	C6  C7b  H7b  150.00000(5)  14_766  1_555  1_555  
	N8b  C7b  C6  92.8(4)  4_655  1_555  14_766  
	N8b  C7b  N7a  69.0(5)  4_655  1_555  1_555  
	N8b  C7b  C7a  69.0(5)  4_655  1_555  1_555  
	N8b  C7b  H7b  5.1(4)  4_655  1_555  4_655  
	N8b  C7b  N7a  59.1(4)  4_655  1_555  21_666  
	N8b  C7b  C7a  59.1(4)  4_655  1_555  21_666  
	N8b  C7b  N7a  109.8(3)  4_655  1_555  4_655  
	N8b  C7b  C7a  109.8(3)  4_655  1_555  4_655  
	N8b  C7b  N8b  100.3(5)  4_655  1_555  1_555  
	N8b  C7b  N7a  105.3(2)  4_655  1_555  14_766  
	N8b  C7b  C7a  105.3(2)  4_655  1_555  14_766  
	N8b  C7b  C6  63.7(4)  4_655  1_555  1_555  
	N8b  C7b  H7b  100.3(5)  4_655  1_555  1_555  
	H7b  C7b  N8b  126.2(4)  21_666  1_555  4_655  
	H7b  C7b  C6  41.72(13)  21_666  1_555  14_766  
	H7b  C7b  N7a  63.5(3)  21_666  1_555  1_555  
	H7b  C7b  C7a  63.5(3)  21_666  1_555  1_555  
	H7b  C7b  H7b  121.1(3)  21_666  1_555  4_655  
	H7b  C7b  N7a  75.47(12)  21_666  1_555  21_666  
	H7b  C7b  C7a  75.47(12)  21_666  1_555  21_666  
	H7b  C7b  N7a  39.29(13)  21_666  1_555  4_655  
	H7b  C7b  C7a  39.29(13)  21_666  1_555  4_655  
	H7b  C7b  N8b  133.5(3)  21_666  1_555  1_555  
	H7b  C7b  N7a  52.79(10)  21_666  1_555  14_766  
	H7b  C7b  C7a  52.79(10)  21_666  1_555  14_766  
	H7b  C7b  C6  85.2(3)  21_666  1_555  1_555  
	H7b  C7b  H7b  133.5(3)  21_666  1_555  1_555  
	C6  N7a  H7a  120.00000(5)  1_555  1_555  1_555  
	C7b  N7a  C6  120.00000(6)  14_766  1_555  1_555  
	C7b  N7a  H7a  120.00000(8)  14_766  1_555  1_555  
	N8a  N7a  C7b  120.00000(3)  1_555  1_555  14_766  
	N8a  N7a  C6  120.00000(3)  1_555  1_555  1_555  
	C7b  N7a  N8a  129.8(2)  4_655  1_555  1_555  
	C7b  N7a  C7b  90.00000(5)  4_655  1_555  14_766  
	C7b  N7a  C6  50.2(2)  4_655  1_555  1_555  
	C7b  N7a  H7a  129.8(2)  4_655  1_555  1_555  
	C7b  N7a  C7b  90.00000(4)  21_666  1_555  4_655  
	C7b  N7a  N8a  140.2(2)  21_666  1_555  1_555  
	C7b  N7a  C7b  49.41(14)  21_666  1_555  14_766  
	C7b  N7a  C6  83.2(2)  21_666  1_555  1_555  
	C7b  N7a  H7a  140.2(2)  21_666  1_555  1_555  
	H7a  N7a  C7b  55.0(3)  4_655  1_555  21_666  
	H7a  N7a  C7b  105.88(18)  4_655  1_555  4_655  
	H7a  N7a  N8a  105.4(4)  4_655  1_555  1_555  
	H7a  N7a  C7b  102.35(11)  4_655  1_555  14_766  
	H7a  N7a  C6  61.4(3)  4_655  1_555  1_555  
	H7a  N7a  H7a  105.4(4)  4_655  1_555  1_555  
	C7b  N7a  H7a  64.6(4)  1_555  1_555  4_655  
	C7b  N7a  C7b  59.2(2)  1_555  1_555  21_666  
	C7b  N7a  C7b  42.4(3)  1_555  1_555  4_655  
	C7b  N7a  N8a  150.00000(2)  1_555  1_555  1_555  
	C7b  N7a  C7b  90.00000(6)  1_555  1_555  14_766  
	C7b  N7a  C6  30.00000(17)  1_555  1_555  1_555  
	C7b  N7a  H7a  150.00000(4)  1_555  1_555  1_555  
	C6  N7a  C7b  60.00000(3)  14_766  1_555  1_555  
	C6  N7a  H7a  88.3(3)  14_766  1_555  4_655  
	C6  N7a  C7b  34.98(2)  14_766  1_555  21_666  
	C6  N7a  C7b  68.32(10)  14_766  1_555  4_655  
	C6  N7a  N8a  150.00000(3)  14_766  1_555  1_555  
	C6  N7a  C7b  30.00000(4)  14_766  1_555  14_766  
	C6  N7a  C6  90.00000(19)  14_766  1_555  1_555  
	C6  N7a  H7a  150.00000(4)  14_766  1_555  1_555  
	N8a  N7a  C6  92.8(4)  4_655  1_555  14_766  
	N8a  N7a  C7b  69.0(5)  4_655  1_555  1_555  
	N8a  N7a  H7a  5.1(4)  4_655  1_555  4_655  
	N8a  N7a  C7b  59.1(4)  4_655  1_555  21_666  
	N8a  N7a  C7b  109.8(3)  4_655  1_555  4_655  
	N8a  N7a  N8a  100.3(5)  4_655  1_555  1_555  
	N8a  N7a  C7b  105.3(2)  4_655  1_555  14_766  
	N8a  N7a  C6  63.7(4)  4_655  1_555  1_555  
	N8a  N7a  H7a  100.3(5)  4_655  1_555  1_555  
	H7a  N7a  N8a  126.2(4)  21_666  1_555  4_655  
	H7a  N7a  C6  41.72(13)  21_666  1_555  14_766  
	H7a  N7a  C7b  63.5(3)  21_666  1_555  1_555  
	H7a  N7a  H7a  121.1(3)  21_666  1_555  4_655  
	H7a  N7a  C7b  75.47(12)  21_666  1_555  21_666  
	H7a  N7a  C7b  39.29(13)  21_666  1_555  4_655  
	H7a  N7a  N8a  133.5(3)  21_666  1_555  1_555  
	H7a  N7a  C7b  52.79(10)  21_666  1_555  14_766  
	H7a  N7a  C6  85.2(3)  21_666  1_555  1_555  
	H7a  N7a  H7a  133.5(3)  21_666  1_555  1_555  
	C6  N7b  H7b  120.00000(6)  1_555  1_555  1_555  
	C7a  N7b  C6  120.00000(4)  14_766  1_555  1_555  
	C7a  N7b  H7b  120.00000(5)  14_766  1_555  1_555  
	N8b  N7b  C7a  120.00000(5)  1_555  1_555  14_766  
	N8b  N7b  C6  120.00000(5)  1_555  1_555  1_555  
	C7a  N7b  N8b  129.8(2)  4_655  1_555  1_555  
	C7a  N7b  C7a  90.00000(6)  4_655  1_555  14_766  
	C7a  N7b  C6  50.2(2)  4_655  1_555  1_555  
	C7a  N7b  H7b  129.8(2)  4_655  1_555  1_555  
	C7a  N7b  C7a  90.00000(3)  21_666  1_555  4_655  
	C7a  N7b  N8b  140.2(2)  21_666  1_555  1_555  
	C7a  N7b  C7a  49.41(14)  21_666  1_555  14_766  
	C7a  N7b  C6  83.2(2)  21_666  1_555  1_555  
	C7a  N7b  H7b  140.2(2)  21_666  1_555  1_555  
	H7b  N7b  C7a  55.0(3)  4_655  1_555  21_666  
	H7b  N7b  C7a  105.88(18)  4_655  1_555  4_655  
	H7b  N7b  N8b  105.4(4)  4_655  1_555  1_555  
	H7b  N7b  C7a  102.35(11)  4_655  1_555  14_766  
	H7b  N7b  C6  61.4(3)  4_655  1_555  1_555  
	H7b  N7b  H7b  105.4(4)  4_655  1_555  1_555  
	C7a  N7b  H7b  64.6(4)  1_555  1_555  4_655  
	C7a  N7b  C7a  59.2(2)  1_555  1_555  21_666  
	C7a  N7b  C7a  42.4(3)  1_555  1_555  4_655  
	C7a  N7b  N8b  150.00000(8)  1_555  1_555  1_555  
	C7a  N7b  C7a  90.00000(2)  1_555  1_555  14_766  
	C7a  N7b  C6  30.00000(17)  1_555  1_555  1_555  
	C7a  N7b  H7b  150.00000(7)  1_555  1_555  1_555  
	C6  N7b  C7a  60.00000(3)  14_766  1_555  1_555  
	C6  N7b  H7b  88.3(3)  14_766  1_555  4_655  
	C6  N7b  C7a  34.98(2)  14_766  1_555  21_666  
	C6  N7b  C7a  68.32(10)  14_766  1_555  4_655  
	C6  N7b  N8b  150.00000(4)  14_766  1_555  1_555  
	C6  N7b  C7a  30.00000(10)  14_766  1_555  14_766  
	C6  N7b  C6  90.00000(11)  14_766  1_555  1_555  
	C6  N7b  H7b  150.00000(5)  14_766  1_555  1_555  
	N8b  N7b  C6  92.8(4)  4_655  1_555  14_766  
	N8b  N7b  C7a  69.0(5)  4_655  1_555  1_555  
	N8b  N7b  H7b  5.1(4)  4_655  1_555  4_655  
	N8b  N7b  C7a  59.1(4)  4_655  1_555  21_666  
	N8b  N7b  C7a  109.8(3)  4_655  1_555  4_655  
	N8b  N7b  N8b  100.3(5)  4_655  1_555  1_555  
	N8b  N7b  C7a  105.3(2)  4_655  1_555  14_766  
	N8b  N7b  C6  63.7(4)  4_655  1_555  1_555  
	N8b  N7b  H7b  100.3(5)  4_655  1_555  1_555  
	H7b  N7b  N8b  126.2(4)  21_666  1_555  4_655  
	H7b  N7b  C6  41.72(13)  21_666  1_555  14_766  
	H7b  N7b  C7a  63.5(3)  21_666  1_555  1_555  
	H7b  N7b  H7b  121.1(3)  21_666  1_555  4_655  
	H7b  N7b  C7a  75.47(12)  21_666  1_555  21_666  
	H7b  N7b  C7a  39.29(13)  21_666  1_555  4_655  
	H7b  N7b  N8b  133.5(3)  21_666  1_555  1_555  
	H7b  N7b  C7a  52.79(10)  21_666  1_555  14_766  
	H7b  N7b  C6  85.2(3)  21_666  1_555  1_555  
	H7b  N7b  H7b  133.5(3)  21_666  1_555  1_555  
	C7a  H7a  N7a  33.98(17)  4_655  1_555  1_555  
	C7a  H7a  C7a  33.98(17)  4_655  1_555  1_555  
	N7a  H7a  N7a  33.98(17)  4_655  1_555  1_555  
	N7a  H7a  C7a  33.98(17)  4_655  1_555  1_555  
	C7a  H7a  N7a  58.9(3)  21_666  1_555  4_655  
	C7a  H7a  C7a  58.9(3)  21_666  1_555  4_655  
	C7a  H7a  N7a  24.87(16)  21_666  1_555  1_555  
	C7a  H7a  C7a  24.87(16)  21_666  1_555  1_555  
	N7a  H7a  N7a  58.9(3)  21_666  1_555  4_655  
	N7a  H7a  C7a  58.9(3)  21_666  1_555  4_655  
	N7a  H7a  N7a  24.87(16)  21_666  1_555  1_555  
	N7a  H7a  C7a  24.87(16)  21_666  1_555  1_555  
	C7b  H7b  N7b  33.98(17)  4_655  1_555  1_555  
	C7b  H7b  C7b  33.98(17)  4_655  1_555  1_555  
	N7b  H7b  N7b  33.98(17)  4_655  1_555  1_555  
	N7b  H7b  C7b  33.98(17)  4_655  1_555  1_555  
	N7b  H7b  N7b  58.9(3)  21_666  1_555  4_655  
	N7b  H7b  C7b  58.9(3)  21_666  1_555  4_655  
	N7b  H7b  N7b  24.87(16)  21_666  1_555  1_555  
	N7b  H7b  C7b  24.87(16)  21_666  1_555  1_555  
	C7b  H7b  N7b  58.9(3)  21_666  1_555  4_655  
	C7b  H7b  C7b  58.9(3)  21_666  1_555  4_655  
	C7b  H7b  N7b  24.87(16)  21_666  1_555  1_555  
	C7b  H7b  C7b  24.87(16)  21_666  1_555  1_555  
	O4a  N8a  O3a  118(4)  1_555  1_555  1_555  
	N7a  N8a  O4a  121(2)  1_555  1_555  1_555  
	N7a  N8a  O3a  121(2)  1_555  1_555  1_555  
	C7a  N8a  O4a  121(2)  1_555  1_555  1_555  
	C7a  N8a  O3a  121(2)  1_555  1_555  1_555  
	N7a  N8a  C7a  28.9(3)  4_655  1_555  1_555  
	N7a  N8a  N7a  28.9(3)  4_655  1_555  1_555  
	N7a  N8a  O4a  126.1(19)  4_655  1_555  1_555  
	N7a  N8a  O3a  108(2)  4_655  1_555  1_555  
	C7a  N8a  C7a  28.9(3)  4_655  1_555  1_555  
	C7a  N8a  N7a  28.9(3)  4_655  1_555  1_555  
	C7a  N8a  O4a  126.1(19)  4_655  1_555  1_555  
	C7a  N8a  O3a  108(2)  4_655  1_555  1_555  
	O4b  N8b  O3b  118(4)  1_555  1_555  1_555  
	N7b  N8b  O4b  121(2)  1_555  1_555  1_555  
	N7b  N8b  O3b  121(2)  1_555  1_555  1_555  
	C7b  N8b  O4b  121(2)  1_555  1_555  1_555  
	C7b  N8b  O3b  121(2)  1_555  1_555  1_555  
	N7b  N8b  C7b  28.9(3)  4_655  1_555  1_555  
	N7b  N8b  N7b  28.9(3)  4_655  1_555  1_555  
	N7b  N8b  O4b  108(2)  4_655  1_555  1_555  
	N7b  N8b  O3b  126.1(19)  4_655  1_555  1_555  
	C7b  N8b  C7b  28.9(3)  4_655  1_555  1_555  
	C7b  N8b  N7b  28.9(3)  4_655  1_555  1_555  
	C7b  N8b  O4b  108(2)  4_655  1_555  1_555  
	C7b  N8b  O3b  126.1(19)  4_655  1_555  1_555  
	O3b  N8b  C7b  140.8(6)  5_665  1_555  4_655  
	O3b  N8b  N7b  140.8(6)  5_665  1_555  4_655  
	O3b  N8b  C7b  147.2(8)  5_665  1_555  1_555  
	O3b  N8b  N7b  147.2(8)  5_665  1_555  1_555  
	O3b  N8b  O4b  91(3)  5_665  1_555  1_555  
	O3b  N8b  O3b  27.3(18)  5_665  1_555  1_555  
	N8b  O3b  N8b  116(3)  5_665  1_555  1_555  
