# Supplementary material for: Boosting Adsorption and Selectivity of Acetylene by Nitro Functionalisation in Copper(II)‐Based Metal–Organic Frameworks
Source: Angew Chem Int Ed Engl. 2024 Dec 27;64(6):e202417183. doi: 10.1002/anie.202417183 (PMC11795735; doi:10.1002/anie.202417183)
Supplement: Supplementary file 3 — Supporting Information [file ANIE-64-e202417183-s002.cif]

data_MFM-190-NO2

_chemical_name_mineral              MFM-190-NO2
_chemical_formula_weight            575.39
_chemical_formula_sum               "C21 Cu2 H8 N2 O10"
_space_group_crystal_system         hexagonal
_symmetry_space_group_name_H-M      R-3m

# start Validation Reply Form
_vrf_PLAT430_MFM-190-NO2
;
PROBLEM: Short Inter D...A Contact  O4B      ..O4B      .       1.88 Ang.  
RESPONSE: Those atom pairs are disordered parts of pyridine ring and -NO2 group.
;
_vrf_PLAT602_MFM-190-NO2
;
PROBLEM: Solvent Accessible VOID(S) in Structure ........          ! Check
RESPONSE: The structure is one kind of MOF materials, which will contain
solvent accessible void after activation. 
;
# end Validation Reply Form

loop_
	_symmetry_equiv_pos_as_xyz
	"x, y, z"
	"-x, -y, -z"
	"-x+y, -x, z"
	"-x+y, y, z"
	"-y, -x, z"
	"-y, x-y, z"
	"y, -x+y, -z"
	"y, x, -z"
	"x-y, -y, -z"
	"x-y, x, -z"
	"-x, -x+y, -z"
	"x, x-y, z"
	"x-1/3, y+1/3, z+1/3"
	"-x-1/3, -y+1/3, -z+1/3"
	"-x+y-1/3, -x+1/3, z+1/3"
	"-x+y-1/3, y+1/3, z+1/3"
	"-y-1/3, -x+1/3, z+1/3"
	"-y-1/3, x-y+1/3, z+1/3"
	"y-1/3, -x+y+1/3, -z+1/3"
	"y-1/3, x+1/3, -z+1/3"
	"x-y-1/3, -y+1/3, -z+1/3"
	"x-y-1/3, x+1/3, -z+1/3"
	"-x-1/3, -x+y+1/3, -z+1/3"
	"x-1/3, x-y+1/3, z+1/3"
	"x+1/3, y-1/3, z-1/3"
	"-x+1/3, -y-1/3, -z-1/3"
	"-x+y+1/3, -x-1/3, z-1/3"
	"-x+y+1/3, y-1/3, z-1/3"
	"-y+1/3, -x-1/3, z-1/3"
	"-y+1/3, x-y-1/3, z-1/3"
	"y+1/3, -x+y-1/3, -z-1/3"
	"y+1/3, x-1/3, -z-1/3"
	"x-y+1/3, -y-1/3, -z-1/3"
	"x-y+1/3, x-1/3, -z-1/3"
	"-x+1/3, -x+y-1/3, -z-1/3"
	"x+1/3, x-y-1/3, z-1/3"

_cell_length_a                      18.3798(5)
_cell_length_b                      18.3798(5)
_cell_length_c                      39.002(3)
_cell_angle_alpha                   90
_cell_angle_beta                    90
_cell_angle_gamma                   120
_cell_volume                        11410.2(11)
_cell_formula_units_Z               9
_cell_measurement_temperature       7
_exptl_crystal_density_diffrn       0.7537
_pd_spec_mounting                   "packed powder"
_pd_spec_mount_mode                 transmission
_pd_spec_shape                      cylinder
_diffrn_ambient_temperature         7
_diffrn_source                      "spallation source"
_diffrn_measurement_device_type     ISIS-WISH
_diffrn_detector                    "scintillation counter"
_pd_meas_scan_method                tof
_diffrn_radiation_type              neutron
_computing_structure_refinement     TOPAS
_pd_proc_ls_profile_function        pseudo-Voigt
_pd_proc_ls_background_function     "Chebyshev polynomial"
_refine_ls_goodness_of_fit_all      7.40615
_pd_proc_ls_prof_R_factor           1.92172
_pd_proc_ls_prof_wR_factor          2.35516
_pd_proc_ls_prof_wR_expected        0.31800
_refine_ls_R_factor_all             0.70737
_refine_ls_structure_factor_coef    Inet
_refine_ls_matrix_type              fullcycle
_refine_ls_weighting_scheme         sigma
_refine_ls_hydrogen_treatment       mixed
_refine_ls_extinction_method        none
_refine_ls_number_parameters        108
_refine_ls_shift/su_max             0.0000

loop_
	_atom_site_label
	_atom_site_type_symbol
	_atom_site_symmetry_multiplicity
	_atom_site_fract_x
	_atom_site_fract_y
	_atom_site_fract_z
	_atom_site_occupancy
	_atom_site_B_iso_or_equiv
	Cu1  Cu  18  1.0492(11)  0.5246(6)  0.5179(5)  1  2.0(6)  
	C4  C  18  0.80415(14)  0.6083(3)  0.5965(3)  1  3.0(2)  
	C5  C  18  0.77628(18)  0.5526(4)  0.5295(4)  1  3.0(2)  
	C6  C  18  0.81900(8)  0.63799(15)  0.63219(17)  1  3.0(2)  
	H5  H  18  0.7659(3)  0.5318(5)  0.5045(6)  1  3.6(3)  
	C1  C  36  0.9114(7)  0.5514(4)  0.5280(4)  1  3.0(2)  
	C2  C  36  0.8483(2)  0.5665(3)  0.5462(4)  1  3.0(2)  
	C3  C  36  0.8622(2)  0.5944(3)  0.5797(3)  1  3.0(2)  
	H3  H  36  0.9159(10)  0.6048(3)  0.5923(4)  1  3.6(3)  
	O1  O  36  0.9785(10)  0.5651(6)  0.5445(6)  1  0.5(3)  
	O2  O  36  0.8964(14)  0.5251(5)  0.4965(5)  1  0.5(3)  
	C7a  C  36  0.8927(4)  0.7143(3)  0.64084(13)  0.3418(19)  3.0(2)  
	C7b  C  36  0.7596(4)  0.5904(4)  0.65801(6)  0.4082(19)  3.0(2)  
	N7a  N  36  0.8927(4)  0.7143(3)  0.64084(13)  0.1582(19)  3.0(15)  
	N7b  N  36  0.7596(4)  0.5904(4)  0.65801(6)  0.0918(19)  3.0(15)  
	H7a  H  36  0.9358(9)  0.7488(8)  0.6221(4)  0.25  3.6(3)  
	H7b  H  36  0.7061(11)  0.5350(11)  0.65174(14)  0.25  3.6(3)  
	N8a  N  36  0.954(2)  0.7636(18)  0.6141(9)  0.0918(19)  3.0(15)  
	O3a  O  36  1.034(4)  0.803(4)  0.620(2)  0.0918(19)  0.5(3)  
	O4a  O  36  0.930(5)  0.770(4)  0.5834(16)  0.0918(19)  0.5(3)  
	N8b  N  36  0.683(3)  0.511(3)  0.6491(3)  0.1582(19)  3.0(15)  
	O3b  O  36  0.685(5)  0.461(5)  0.6262(13)  0.1582(19)  0.5(3)  
	O4b  O  36  0.612(4)  0.490(5)  0.6638(15)  0.1582(19)  0.5(3)  


loop_
	_geom_bond_atom_site_label_1
	_geom_bond_atom_site_label_2
	_geom_bond_distance
	_geom_bond_site_symmetry_1
	_geom_bond_site_symmetry_2
	Cu1  O2  1.75(3)  1_555  11_766  
	Cu1  O2  1.75(3)  1_555  2_766  
	Cu1  O1  2.07(3)  1_555  1_555  
	Cu1  O1  2.07(3)  1_555  12_555  
	C4  C3  1.380(5)  1_555  1_555  
	C4  C3  1.380(5)  1_555  4_655  
	C4  C6  1.470(11)  1_555  1_555  
	C5  H5  1.030(19)  1_555  1_555  
	C5  C2  1.380(5)  1_555  4_655  
	C5  C2  1.380(5)  1_555  1_555  
	C6  N7a  1.420(7)  1_555  4_655  
	C6  C7a  1.420(7)  1_555  4_655  
	C6  C7b  1.420(7)  1_555  1_555  
	C6  N7b  1.420(7)  1_555  1_555  
	C6  C7b  1.420(7)  1_555  4_655  
	C6  N7b  1.420(7)  1_555  4_655  
	C6  C7a  1.420(7)  1_555  1_555  
	C6  N7a  1.420(7)  1_555  1_555  
	C6  C4  1.470(11)  1_555  1_555  
	H5  C5  1.030(19)  1_555  1_555  
	C1  O2  1.300(12)  1_555  1_555  
	C1  O1  1.300(12)  1_555  1_555  
	C1  C2  1.500(16)  1_555  1_555  
	C2  C5  1.380(5)  1_555  1_555  
	C2  C3  1.380(5)  1_555  1_555  
	C2  C1  1.500(16)  1_555  1_555  
	C3  H3  1.030(19)  1_555  1_555  
	C3  C4  1.380(5)  1_555  1_555  
	C3  C2  1.380(5)  1_555  1_555  
	H3  C3  1.030(19)  1_555  1_555  
	O1  C1  1.300(12)  1_555  1_555  
	O1  Cu1  2.07(3)  1_555  1_555  
	O2  C1  1.300(12)  1_555  1_555  
	O2  Cu1  1.75(3)  1_555  2_766  
	C7a  H7a  1.030(19)  1_555  1_555  
	C7a  C6  1.420(7)  1_555  1_555  
	C7a  C7b  1.420(7)  1_555  14_766  
	C7a  N7b  1.420(7)  1_555  14_766  
	C7a  N8a  1.47(5)  1_555  1_555  
	C7b  H7b  1.030(19)  1_555  1_555  
	C7b  C6  1.420(7)  1_555  1_555  
	C7b  N7a  1.420(7)  1_555  14_766  
	C7b  C7a  1.420(7)  1_555  14_766  
	C7b  N8b  1.47(5)  1_555  1_555  
	N7a  C6  1.420(7)  1_555  1_555  
	N7a  C7b  1.420(7)  1_555  14_766  
	N7b  C6  1.420(7)  1_555  1_555  
	N7b  C7a  1.420(7)  1_555  14_766  
	H7a  C7a  1.030(19)  1_555  1_555  
	H7b  C7b  1.030(19)  1_555  1_555  
	N8a  O4a  1.30(5)  1_555  1_555  
	N8a  O3a  1.30(5)  1_555  1_555  
	N8a  C7a  1.47(5)  1_555  1_555  
	O3a  N8a  1.30(5)  1_555  1_555  
	O4a  N8a  1.30(5)  1_555  1_555  
	N8b  O3b  1.30(5)  1_555  1_555  
	N8b  O4b  1.30(5)  1_555  1_555  
	N8b  C7b  1.47(5)  1_555  1_555  
	O3b  N8b  1.30(5)  1_555  1_555  
	O4b  N8b  1.30(5)  1_555  1_555  


loop_
	_geom_angle_atom_site_label_1
	_geom_angle_atom_site_label_2
	_geom_angle_atom_site_label_3
	_geom_angle
	_geom_angle_site_symmetry_1
	_geom_angle_site_symmetry_2
	_geom_angle_site_symmetry_3
	O2  Cu1  O2  107.7(12)  2_766  1_555  11_766  
	O1  Cu1  O2  166.8(11)  1_555  1_555  2_766  
	O1  Cu1  O2  83.5(5)  1_555  1_555  11_766  
	O1  Cu1  O1  84.6(8)  12_555  1_555  1_555  
	O1  Cu1  O2  83.5(5)  12_555  1_555  2_766  
	O1  Cu1  O2  166.8(11)  12_555  1_555  11_766  
	O1  Cu1  O1  132.5(10)  11_766  1_555  12_555  
	O1  Cu1  O1  90.9(7)  11_766  1_555  1_555  
	O1  Cu1  O2  101.4(10)  11_766  1_555  2_766  
	O1  Cu1  O2  53.5(9)  11_766  1_555  11_766  
	O1  Cu1  O1  58.8(6)  2_766  1_555  11_766  
	O1  Cu1  O1  90.9(7)  2_766  1_555  12_555  
	O1  Cu1  O1  132.5(10)  2_766  1_555  1_555  
	O1  Cu1  O2  53.5(9)  2_766  1_555  2_766  
	O1  Cu1  O2  101.4(10)  2_766  1_555  11_766  
	O2  Cu1  O1  82.2(9)  1_555  1_555  2_766  
	O2  Cu1  O1  52.5(7)  1_555  1_555  11_766  
	O2  Cu1  O1  91.0(7)  1_555  1_555  12_555  
	O2  Cu1  O1  50.8(7)  1_555  1_555  1_555  
	O2  Cu1  O2  135.1(11)  1_555  1_555  2_766  
	O2  Cu1  O2  86.0(7)  1_555  1_555  11_766  
	O2  Cu1  O2  57.6(5)  12_555  1_555  1_555  
	O2  Cu1  O1  52.5(7)  12_555  1_555  2_766  
	O2  Cu1  O1  82.2(9)  12_555  1_555  11_766  
	O2  Cu1  O1  50.8(7)  12_555  1_555  12_555  
	O2  Cu1  O1  91.0(7)  12_555  1_555  1_555  
	O2  Cu1  O2  86.0(7)  12_555  1_555  2_766  
	O2  Cu1  O2  135.1(11)  12_555  1_555  11_766  
	C3  C4  C3  120.0000000000(3)  4_655  1_555  1_555  
	C6  C4  C3  120.0000000000(3)  1_555  1_555  4_655  
	C6  C4  C3  120.00000000000(6)  1_555  1_555  1_555  
	C2  C5  H5  120.00000000000(16)  4_655  1_555  1_555  
	C2  C5  C2  120.0000000000(3)  1_555  1_555  4_655  
	C2  C5  H5  120.00000000000(13)  1_555  1_555  1_555  
	C7b  C6  C7a  94.4(4)  1_555  1_555  4_655  
	C7b  C6  N7a  94.4(4)  1_555  1_555  4_655  
	N7b  C6  C7a  94.4(4)  1_555  1_555  4_655  
	N7b  C6  N7a  94.4(4)  1_555  1_555  4_655  
	C7b  C6  N7b  54.8(5)  4_655  1_555  1_555  
	C7b  C6  C7b  54.8(5)  4_655  1_555  1_555  
	C7b  C6  C7a  120.000000000(10)  4_655  1_555  4_655  
	C7b  C6  N7a  120.000000000(10)  4_655  1_555  4_655  
	N7b  C6  N7b  54.8(5)  4_655  1_555  1_555  
	N7b  C6  C7b  54.8(5)  4_655  1_555  1_555  
	N7b  C6  C7a  120.000000000(10)  4_655  1_555  4_655  
	N7b  C6  N7a  120.000000000(10)  4_655  1_555  4_655  
	C7a  C6  N7b  94.4(4)  1_555  1_555  4_655  
	C7a  C6  C7b  94.4(4)  1_555  1_555  4_655  
	C7a  C6  N7b  120.000000000(10)  1_555  1_555  1_555  
	C7a  C6  C7b  120.000000000(10)  1_555  1_555  1_555  
	C7a  C6  C7a  54.8(5)  1_555  1_555  4_655  
	C7a  C6  N7a  54.8(5)  1_555  1_555  4_655  
	N7a  C6  N7b  94.4(4)  1_555  1_555  4_655  
	N7a  C6  C7b  94.4(4)  1_555  1_555  4_655  
	N7a  C6  N7b  120.000000000(10)  1_555  1_555  1_555  
	N7a  C6  C7b  120.000000000(10)  1_555  1_555  1_555  
	N7a  C6  C7a  54.8(5)  1_555  1_555  4_655  
	N7a  C6  N7a  54.8(5)  1_555  1_555  4_655  
	C4  C6  N7a  120.000000000(6)  1_555  1_555  1_555  
	C4  C6  C7a  120.000000000(6)  1_555  1_555  1_555  
	C4  C6  N7b  120.000000000(3)  1_555  1_555  4_655  
	C4  C6  C7b  120.000000000(3)  1_555  1_555  4_655  
	C4  C6  N7b  120.000000000(4)  1_555  1_555  1_555  
	C4  C6  C7b  120.000000000(4)  1_555  1_555  1_555  
	C4  C6  C7a  120.000000000(5)  1_555  1_555  4_655  
	C4  C6  N7a  120.000000000(5)  1_555  1_555  4_655  
	N7a  C6  C4  150.0000000000(9)  14_766  1_555  1_555  
	N7a  C6  N7a  90.000000000(6)  14_766  1_555  1_555  
	N7a  C6  C7a  90.000000000(6)  14_766  1_555  1_555  
	N7a  C6  N7b  51.6(3)  14_766  1_555  4_655  
	N7a  C6  C7b  51.6(3)  14_766  1_555  4_655  
	N7a  C6  N7b  30.000000000(3)  14_766  1_555  1_555  
	N7a  C6  C7b  30.000000000(3)  14_766  1_555  1_555  
	N7a  C6  C7a  75.8(3)  14_766  1_555  4_655  
	N7a  C6  N7a  75.8(3)  14_766  1_555  4_655  
	C7a  C6  C4  150.0000000000(9)  14_766  1_555  1_555  
	C7a  C6  N7a  90.000000000(6)  14_766  1_555  1_555  
	C7a  C6  C7a  90.000000000(6)  14_766  1_555  1_555  
	C7a  C6  N7b  51.6(3)  14_766  1_555  4_655  
	C7a  C6  C7b  51.6(3)  14_766  1_555  4_655  
	C7a  C6  N7b  30.000000000(3)  14_766  1_555  1_555  
	C7a  C6  C7b  30.000000000(3)  14_766  1_555  1_555  
	C7a  C6  C7a  75.8(3)  14_766  1_555  4_655  
	C7a  C6  N7a  75.8(3)  14_766  1_555  4_655  
	N7a  C6  C7a  30.8(3)  21_666  1_555  14_766  
	N7a  C6  N7a  30.8(3)  21_666  1_555  14_766  
	N7a  C6  C4  150.0000000000(9)  21_666  1_555  1_555  
	N7a  C6  N7a  75.8(3)  21_666  1_555  1_555  
	N7a  C6  C7a  75.8(3)  21_666  1_555  1_555  
	N7a  C6  N7b  30.000000000(6)  21_666  1_555  4_655  
	N7a  C6  C7b  30.000000000(6)  21_666  1_555  4_655  
	N7a  C6  N7b  51.6(3)  21_666  1_555  1_555  
	N7a  C6  C7b  51.6(3)  21_666  1_555  1_555  
	N7a  C6  C7a  90.000000000(5)  21_666  1_555  4_655  
	N7a  C6  N7a  90.000000000(5)  21_666  1_555  4_655  
	C7a  C6  C7a  30.8(3)  21_666  1_555  14_766  
	C7a  C6  N7a  30.8(3)  21_666  1_555  14_766  
	C7a  C6  C4  150.0000000000(9)  21_666  1_555  1_555  
	C7a  C6  N7a  75.8(3)  21_666  1_555  1_555  
	C7a  C6  C7a  75.8(3)  21_666  1_555  1_555  
	C7a  C6  N7b  30.000000000(6)  21_666  1_555  4_655  
	C7a  C6  C7b  30.000000000(6)  21_666  1_555  4_655  
	C7a  C6  N7b  51.6(3)  21_666  1_555  1_555  
	C7a  C6  C7b  51.6(3)  21_666  1_555  1_555  
	C7a  C6  C7a  90.000000000(5)  21_666  1_555  4_655  
	C7a  C6  N7a  90.000000000(5)  21_666  1_555  4_655  
	N7b  C6  C7a  60.000000000(3)  21_666  1_555  21_666  
	N7b  C6  N7a  60.000000000(3)  21_666  1_555  21_666  
	N7b  C6  C7a  50.11(19)  21_666  1_555  14_766  
	N7b  C6  N7a  50.11(19)  21_666  1_555  14_766  
	N7b  C6  C4  150.0000000000(18)  21_666  1_555  1_555  
	N7b  C6  N7a  51.6(3)  21_666  1_555  1_555  
	N7b  C6  C7a  51.6(3)  21_666  1_555  1_555  
	N7b  C6  N7b  90.0000000000(18)  21_666  1_555  4_655  
	N7b  C6  C7b  90.0000000000(18)  21_666  1_555  4_655  
	N7b  C6  N7b  75.8(3)  21_666  1_555  1_555  
	N7b  C6  C7b  75.8(3)  21_666  1_555  1_555  
	N7b  C6  C7a  30.000000000(7)  21_666  1_555  4_655  
	N7b  C6  N7a  30.000000000(7)  21_666  1_555  4_655  
	C7b  C6  C7a  60.000000000(3)  21_666  1_555  21_666  
	C7b  C6  N7a  60.000000000(3)  21_666  1_555  21_666  
	C7b  C6  C7a  50.11(19)  21_666  1_555  14_766  
	C7b  C6  N7a  50.11(19)  21_666  1_555  14_766  
	C7b  C6  C4  150.0000000000(18)  21_666  1_555  1_555  
	C7b  C6  N7a  51.6(3)  21_666  1_555  1_555  
	C7b  C6  C7a  51.6(3)  21_666  1_555  1_555  
	C7b  C6  N7b  90.0000000000(18)  21_666  1_555  4_655  
	C7b  C6  C7b  90.0000000000(18)  21_666  1_555  4_655  
	C7b  C6  N7b  75.8(3)  21_666  1_555  1_555  
	C7b  C6  C7b  75.8(3)  21_666  1_555  1_555  
	C7b  C6  C7a  30.000000000(7)  21_666  1_555  4_655  
	C7b  C6  N7a  30.000000000(7)  21_666  1_555  4_655  
	N7b  C6  C7b  30.8(3)  14_766  1_555  21_666  
	N7b  C6  N7b  30.8(3)  14_766  1_555  21_666  
	N7b  C6  C7a  50.11(19)  14_766  1_555  21_666  
	N7b  C6  N7a  50.11(19)  14_766  1_555  21_666  
	N7b  C6  C7a  60.0000000000(12)  14_766  1_555  14_766  
	N7b  C6  N7a  60.0000000000(12)  14_766  1_555  14_766  
	N7b  C6  C4  150.0000000000(18)  14_766  1_555  1_555  
	N7b  C6  N7a  30.000000000(8)  14_766  1_555  1_555  
	N7b  C6  C7a  30.000000000(8)  14_766  1_555  1_555  
	N7b  C6  N7b  75.8(3)  14_766  1_555  4_655  
	N7b  C6  C7b  75.8(3)  14_766  1_555  4_655  
	N7b  C6  N7b  90.0000000000(18)  14_766  1_555  1_555  
	N7b  C6  C7b  90.0000000000(18)  14_766  1_555  1_555  
	N7b  C6  C7a  51.6(3)  14_766  1_555  4_655  
	N7b  C6  N7a  51.6(3)  14_766  1_555  4_655  
	C7b  C6  C7b  30.8(3)  14_766  1_555  21_666  
	C7b  C6  N7b  30.8(3)  14_766  1_555  21_666  
	C7b  C6  C7a  50.11(19)  14_766  1_555  21_666  
	C7b  C6  N7a  50.11(19)  14_766  1_555  21_666  
	C7b  C6  C7a  60.0000000000(12)  14_766  1_555  14_766  
	C7b  C6  N7a  60.0000000000(12)  14_766  1_555  14_766  
	C7b  C6  C4  150.0000000000(18)  14_766  1_555  1_555  
	C7b  C6  N7a  30.000000000(8)  14_766  1_555  1_555  
	C7b  C6  C7a  30.000000000(8)  14_766  1_555  1_555  
	C7b  C6  N7b  75.8(3)  14_766  1_555  4_655  
	C7b  C6  C7b  75.8(3)  14_766  1_555  4_655  
	C7b  C6  N7b  90.0000000000(18)  14_766  1_555  1_555  
	C7b  C6  C7b  90.0000000000(18)  14_766  1_555  1_555  
	C7b  C6  C7a  51.6(3)  14_766  1_555  4_655  
	C7b  C6  N7a  51.6(3)  14_766  1_555  4_655  
	O1  C1  O2  123(2)  1_555  1_555  1_555  
	C2  C1  O1  118.5(10)  1_555  1_555  1_555  
	C2  C1  O2  118.5(10)  1_555  1_555  1_555  
	C3  C2  C5  120.00000000000(14)  1_555  1_555  1_555  
	C1  C2  C3  120.0000000000(2)  1_555  1_555  1_555  
	C1  C2  C5  120.0000000000(2)  1_555  1_555  1_555  
	C3  C2  C1  180.0000000(10)  4_655  1_555  1_555  
	C3  C2  C3  60.00000000000(8)  4_655  1_555  1_555  
	C3  C2  C5  60.00000000000(10)  4_655  1_555  1_555  
	C4  C3  H3  120.0000000000(3)  1_555  1_555  1_555  
	C2  C3  C4  120.00000000000(10)  1_555  1_555  1_555  
	C2  C3  H3  120.0000000000(3)  1_555  1_555  1_555  
	C2  C3  C2  60.00000000000(12)  4_655  1_555  1_555  
	C2  C3  C4  60.00000000000(8)  4_655  1_555  1_555  
	C2  C3  H3  180.0000(6)  4_655  1_555  1_555  
	Cu1  O1  C1  112.8(14)  1_555  1_555  1_555  
	Cu1  O1  Cu1  47.5(10)  2_766  1_555  1_555  
	Cu1  O1  C1  65.5(9)  2_766  1_555  1_555  
	Cu1  O2  C1  115.2(15)  2_766  1_555  1_555  
	Cu1  O2  Cu1  44.9(11)  1_555  1_555  2_766  
	Cu1  O2  C1  72.9(10)  1_555  1_555  1_555  
	C6  C7a  H7a  120.000000000(8)  1_555  1_555  1_555  
	C7b  C7a  C6  120.000000000(10)  14_766  1_555  1_555  
	C7b  C7a  H7a  120.0000000000(19)  14_766  1_555  1_555  
	N7b  C7a  C6  120.000000000(10)  14_766  1_555  1_555  
	N7b  C7a  H7a  120.0000000000(19)  14_766  1_555  1_555  
	N8a  C7a  N7b  120.0000000000(14)  1_555  1_555  14_766  
	N8a  C7a  C7b  120.0000000000(14)  1_555  1_555  14_766  
	N8a  C7a  C6  120.000000000(9)  1_555  1_555  1_555  
	N7b  C7a  N8a  132.8(2)  21_666  1_555  1_555  
	N7b  C7a  N7b  42.6(3)  21_666  1_555  14_766  
	N7b  C7a  C7b  42.6(3)  21_666  1_555  14_766  
	N7b  C7a  C6  93.2(3)  21_666  1_555  1_555  
	N7b  C7a  H7a  132.8(2)  21_666  1_555  1_555  
	C7b  C7a  N8a  132.8(2)  21_666  1_555  1_555  
	C7b  C7a  N7b  42.6(3)  21_666  1_555  14_766  
	C7b  C7a  C7b  42.6(3)  21_666  1_555  14_766  
	C7b  C7a  C6  93.2(3)  21_666  1_555  1_555  
	C7b  C7a  H7a  132.8(2)  21_666  1_555  1_555  
	H7a  C7a  C7b  65.6(5)  4_655  1_555  21_666  
	H7a  C7a  N7b  65.6(5)  4_655  1_555  21_666  
	H7a  C7a  N8a  90.2(6)  4_655  1_555  1_555  
	H7a  C7a  N7b  104.90(19)  4_655  1_555  14_766  
	H7a  C7a  C7b  104.90(19)  4_655  1_555  14_766  
	H7a  C7a  C6  74.8(5)  4_655  1_555  1_555  
	H7a  C7a  H7a  90.2(6)  4_655  1_555  1_555  
	C7b  C7a  H7a  112.2(3)  4_655  1_555  4_655  
	C7b  C7a  C7b  90.000000000(4)  4_655  1_555  21_666  
	C7b  C7a  N7b  90.000000000(4)  4_655  1_555  21_666  
	C7b  C7a  N8a  137.2(2)  4_655  1_555  1_555  
	C7b  C7a  N7b  90.000000000(6)  4_655  1_555  14_766  
	C7b  C7a  C7b  90.000000000(6)  4_655  1_555  14_766  
	C7b  C7a  C6  42.8(2)  4_655  1_555  1_555  
	C7b  C7a  H7a  137.2(2)  4_655  1_555  1_555  
	N7b  C7a  H7a  112.2(3)  4_655  1_555  4_655  
	N7b  C7a  C7b  90.000000000(4)  4_655  1_555  21_666  
	N7b  C7a  N7b  90.000000000(4)  4_655  1_555  21_666  
	N7b  C7a  N8a  137.2(2)  4_655  1_555  1_555  
	N7b  C7a  N7b  90.000000000(6)  4_655  1_555  14_766  
	N7b  C7a  C7b  90.000000000(6)  4_655  1_555  14_766  
	N7b  C7a  C6  42.8(2)  4_655  1_555  1_555  
	N7b  C7a  H7a  137.2(2)  4_655  1_555  1_555  
	N8a  C7a  N7b  117.0(5)  4_655  1_555  4_655  
	N8a  C7a  C7b  117.0(5)  4_655  1_555  4_655  
	N8a  C7a  H7a  6.2(7)  4_655  1_555  4_655  
	N8a  C7a  C7b  70.2(6)  4_655  1_555  21_666  
	N8a  C7a  N7b  70.2(6)  4_655  1_555  21_666  
	N8a  C7a  N8a  84.1(8)  4_655  1_555  1_555  
	N8a  C7a  N7b  108.0(3)  4_655  1_555  14_766  
	N8a  C7a  C7b  108.0(3)  4_655  1_555  14_766  
	N8a  C7a  C6  78.1(6)  4_655  1_555  1_555  
	N8a  C7a  H7a  84.1(8)  4_655  1_555  1_555  
	N7b  C7a  N8a  86.6(8)  1_555  1_555  4_655  
	N7b  C7a  N7b  32.1(3)  1_555  1_555  4_655  
	N7b  C7a  C7b  32.1(3)  1_555  1_555  4_655  
	N7b  C7a  H7a  81.2(6)  1_555  1_555  4_655  
	N7b  C7a  C7b  68.9(3)  1_555  1_555  21_666  
	N7b  C7a  N7b  68.9(3)  1_555  1_555  21_666  
	N7b  C7a  N8a  150.000000000(3)  1_555  1_555  1_555  
	N7b  C7a  N7b  90.000000000(5)  1_555  1_555  14_766  
	N7b  C7a  C7b  90.000000000(5)  1_555  1_555  14_766  
	N7b  C7a  C6  30.000000000(5)  1_555  1_555  1_555  
	N7b  C7a  H7a  150.000000000(5)  1_555  1_555  1_555  
	C7b  C7a  N8a  86.6(8)  1_555  1_555  4_655  
	C7b  C7a  N7b  32.1(3)  1_555  1_555  4_655  
	C7b  C7a  C7b  32.1(3)  1_555  1_555  4_655  
	C7b  C7a  H7a  81.2(6)  1_555  1_555  4_655  
	C7b  C7a  C7b  68.9(3)  1_555  1_555  21_666  
	C7b  C7a  N7b  68.9(3)  1_555  1_555  21_666  
	C7b  C7a  N8a  150.000000000(3)  1_555  1_555  1_555  
	C7b  C7a  N7b  90.000000000(5)  1_555  1_555  14_766  
	C7b  C7a  C7b  90.000000000(5)  1_555  1_555  14_766  
	C7b  C7a  C6  30.000000000(5)  1_555  1_555  1_555  
	C7b  C7a  H7a  150.000000000(5)  1_555  1_555  1_555  
	C6  C7a  C7b  60.0000000000(5)  14_766  1_555  1_555  
	C6  C7a  N7b  60.0000000000(5)  14_766  1_555  1_555  
	C6  C7a  N8a  103.8(7)  14_766  1_555  4_655  
	C6  C7a  N7b  64.94(9)  14_766  1_555  4_655  
	C6  C7a  C7b  64.94(9)  14_766  1_555  4_655  
	C6  C7a  H7a  98.4(5)  14_766  1_555  4_655  
	C6  C7a  C7b  35.201(13)  14_766  1_555  21_666  
	C6  C7a  N7b  35.201(13)  14_766  1_555  21_666  
	C6  C7a  N8a  150.000000000(5)  14_766  1_555  1_555  
	C6  C7a  N7b  30.000000000(4)  14_766  1_555  14_766  
	C6  C7a  C7b  30.000000000(4)  14_766  1_555  14_766  
	C6  C7a  C6  90.000000000(5)  14_766  1_555  1_555  
	C6  C7a  H7a  150.000000000(4)  14_766  1_555  1_555  
	C6  C7b  H7b  120.000000000(6)  1_555  1_555  1_555  
	N7a  C7b  C6  120.0000000000(9)  14_766  1_555  1_555  
	N7a  C7b  H7b  120.000000000(6)  14_766  1_555  1_555  
	C7a  C7b  C6  120.0000000000(9)  14_766  1_555  1_555  
	C7a  C7b  H7b  120.000000000(6)  14_766  1_555  1_555  
	N8b  C7b  C7a  120.0000000000(10)  1_555  1_555  14_766  
	N8b  C7b  N7a  120.0000000000(10)  1_555  1_555  14_766  
	N8b  C7b  C6  120.0000000000(5)  1_555  1_555  1_555  
	N7a  C7b  N8b  132.8(2)  21_666  1_555  1_555  
	N7a  C7b  C7a  42.6(3)  21_666  1_555  14_766  
	N7a  C7b  N7a  42.6(3)  21_666  1_555  14_766  
	N7a  C7b  C6  93.2(3)  21_666  1_555  1_555  
	N7a  C7b  H7b  132.8(2)  21_666  1_555  1_555  
	C7a  C7b  N8b  132.8(2)  21_666  1_555  1_555  
	C7a  C7b  C7a  42.6(3)  21_666  1_555  14_766  
	C7a  C7b  N7a  42.6(3)  21_666  1_555  14_766  
	C7a  C7b  C6  93.2(3)  21_666  1_555  1_555  
	C7a  C7b  H7b  132.8(2)  21_666  1_555  1_555  
	H7b  C7b  C7a  65.6(5)  4_655  1_555  21_666  
	H7b  C7b  N7a  65.6(5)  4_655  1_555  21_666  
	H7b  C7b  N8b  90.2(6)  4_655  1_555  1_555  
	H7b  C7b  C7a  104.90(19)  4_655  1_555  14_766  
	H7b  C7b  N7a  104.90(19)  4_655  1_555  14_766  
	H7b  C7b  C6  74.8(5)  4_655  1_555  1_555  
	H7b  C7b  H7b  90.2(6)  4_655  1_555  1_555  
	N7a  C7b  H7b  112.2(3)  4_655  1_555  4_655  
	N7a  C7b  C7a  90.0000000000(18)  4_655  1_555  21_666  
	N7a  C7b  N7a  90.0000000000(18)  4_655  1_555  21_666  
	N7a  C7b  N8b  137.2(2)  4_655  1_555  1_555  
	N7a  C7b  C7a  90.0000000000(14)  4_655  1_555  14_766  
	N7a  C7b  N7a  90.0000000000(14)  4_655  1_555  14_766  
	N7a  C7b  C6  42.8(2)  4_655  1_555  1_555  
	N7a  C7b  H7b  137.2(2)  4_655  1_555  1_555  
	C7a  C7b  H7b  112.2(3)  4_655  1_555  4_655  
	C7a  C7b  C7a  90.0000000000(18)  4_655  1_555  21_666  
	C7a  C7b  N7a  90.0000000000(18)  4_655  1_555  21_666  
	C7a  C7b  N8b  137.2(2)  4_655  1_555  1_555  
	C7a  C7b  C7a  90.0000000000(14)  4_655  1_555  14_766  
	C7a  C7b  N7a  90.0000000000(14)  4_655  1_555  14_766  
	C7a  C7b  C6  42.8(2)  4_655  1_555  1_555  
	C7a  C7b  H7b  137.2(2)  4_655  1_555  1_555  
	N8b  C7b  C7a  117.0(5)  4_655  1_555  4_655  
	N8b  C7b  N7a  117.0(5)  4_655  1_555  4_655  
	N8b  C7b  H7b  6.2(7)  4_655  1_555  4_655  
	N8b  C7b  C7a  70.2(6)  4_655  1_555  21_666  
	N8b  C7b  N7a  70.2(6)  4_655  1_555  21_666  
	N8b  C7b  N8b  84.1(8)  4_655  1_555  1_555  
	N8b  C7b  C7a  108.0(3)  4_655  1_555  14_766  
	N8b  C7b  N7a  108.0(3)  4_655  1_555  14_766  
	N8b  C7b  C6  78.1(6)  4_655  1_555  1_555  
	N8b  C7b  H7b  84.1(8)  4_655  1_555  1_555  
	C7a  C7b  N8b  86.6(8)  1_555  1_555  4_655  
	C7a  C7b  C7a  32.1(3)  1_555  1_555  4_655  
	C7a  C7b  N7a  32.1(3)  1_555  1_555  4_655  
	C7a  C7b  H7b  81.2(6)  1_555  1_555  4_655  
	C7a  C7b  C7a  68.9(3)  1_555  1_555  21_666  
	C7a  C7b  N7a  68.9(3)  1_555  1_555  21_666  
	C7a  C7b  N8b  150.000000000(5)  1_555  1_555  1_555  
	C7a  C7b  C7a  90.000000000(5)  1_555  1_555  14_766  
	C7a  C7b  N7a  90.000000000(5)  1_555  1_555  14_766  
	C7a  C7b  C6  30.000000000(3)  1_555  1_555  1_555  
	C7a  C7b  H7b  150.0000000000(11)  1_555  1_555  1_555  
	N7a  C7b  N8b  86.6(8)  1_555  1_555  4_655  
	N7a  C7b  C7a  32.1(3)  1_555  1_555  4_655  
	N7a  C7b  N7a  32.1(3)  1_555  1_555  4_655  
	N7a  C7b  H7b  81.2(6)  1_555  1_555  4_655  
	N7a  C7b  C7a  68.9(3)  1_555  1_555  21_666  
	N7a  C7b  N7a  68.9(3)  1_555  1_555  21_666  
	N7a  C7b  N8b  150.000000000(5)  1_555  1_555  1_555  
	N7a  C7b  C7a  90.000000000(5)  1_555  1_555  14_766  
	N7a  C7b  N7a  90.000000000(5)  1_555  1_555  14_766  
	N7a  C7b  C6  30.000000000(3)  1_555  1_555  1_555  
	N7a  C7b  H7b  150.0000000000(11)  1_555  1_555  1_555  
	C6  C7b  N7a  60.000000000(2)  14_766  1_555  1_555  
	C6  C7b  C7a  60.000000000(2)  14_766  1_555  1_555  
	C6  C7b  N8b  103.8(7)  14_766  1_555  4_655  
	C6  C7b  C7a  64.94(9)  14_766  1_555  4_655  
	C6  C7b  N7a  64.94(9)  14_766  1_555  4_655  
	C6  C7b  H7b  98.4(5)  14_766  1_555  4_655  
	C6  C7b  C7a  35.201(13)  14_766  1_555  21_666  
	C6  C7b  N7a  35.201(13)  14_766  1_555  21_666  
	C6  C7b  N8b  150.0000000000(19)  14_766  1_555  1_555  
	C6  C7b  C7a  30.000000000(3)  14_766  1_555  14_766  
	C6  C7b  N7a  30.000000000(3)  14_766  1_555  14_766  
	C6  C7b  C6  90.0000000000(18)  14_766  1_555  1_555  
	C6  C7b  H7b  150.000000000(4)  14_766  1_555  1_555  
	C7b  N7a  C6  120.000000000(10)  14_766  1_555  1_555  
	C7b  N7a  C7b  42.6(3)  21_666  1_555  14_766  
	C7b  N7a  C6  93.2(3)  21_666  1_555  1_555  
	C7b  N7a  C7b  90.000000000(4)  4_655  1_555  21_666  
	C7b  N7a  C7b  90.000000000(6)  4_655  1_555  14_766  
	C7b  N7a  C6  42.8(2)  4_655  1_555  1_555  
	C7b  N7a  C7b  32.1(3)  1_555  1_555  4_655  
	C7b  N7a  C7b  68.9(3)  1_555  1_555  21_666  
	C7b  N7a  C7b  90.000000000(5)  1_555  1_555  14_766  
	C7b  N7a  C6  30.000000000(5)  1_555  1_555  1_555  
	C6  N7a  C7b  60.0000000000(5)  14_766  1_555  1_555  
	C6  N7a  C7b  64.94(9)  14_766  1_555  4_655  
	C6  N7a  C7b  35.201(13)  14_766  1_555  21_666  
	C6  N7a  C7b  30.000000000(4)  14_766  1_555  14_766  
	C6  N7a  C6  90.000000000(5)  14_766  1_555  1_555  
	C7a  N7b  C6  120.0000000000(9)  14_766  1_555  1_555  
	C7a  N7b  C7a  42.6(3)  21_666  1_555  14_766  
	C7a  N7b  C6  93.2(3)  21_666  1_555  1_555  
	C7a  N7b  C7a  90.0000000000(18)  4_655  1_555  21_666  
	C7a  N7b  C7a  90.0000000000(14)  4_655  1_555  14_766  
	C7a  N7b  C6  42.8(2)  4_655  1_555  1_555  
	C7a  N7b  C7a  32.1(3)  1_555  1_555  4_655  
	C7a  N7b  C7a  68.9(3)  1_555  1_555  21_666  
	C7a  N7b  C7a  90.000000000(5)  1_555  1_555  14_766  
	C7a  N7b  C6  30.000000000(3)  1_555  1_555  1_555  
	C6  N7b  C7a  60.000000000(2)  14_766  1_555  1_555  
	C6  N7b  C7a  64.94(9)  14_766  1_555  4_655  
	C6  N7b  C7a  35.201(13)  14_766  1_555  21_666  
	C6  N7b  C7a  30.000000000(3)  14_766  1_555  14_766  
	C6  N7b  C6  90.0000000000(18)  14_766  1_555  1_555  
	C7a  H7a  C7a  35.4(3)  4_655  1_555  1_555  
	C7b  H7b  C7b  35.4(3)  4_655  1_555  1_555  
	O3a  N8a  O4a  118(7)  1_555  1_555  1_555  
	C7a  N8a  O3a  121(3)  1_555  1_555  1_555  
	C7a  N8a  O4a  121(3)  1_555  1_555  1_555  
	C7a  N8a  C7a  29.3(6)  4_655  1_555  1_555  
	C7a  N8a  O3a  142(3)  4_655  1_555  1_555  
	C7a  N8a  O4a  96(3)  4_655  1_555  1_555  
	O4a  N8a  C7a  59.6(13)  4_655  1_555  4_655  
	O4a  N8a  C7a  87.8(14)  4_655  1_555  1_555  
	O4a  N8a  O3a  145(3)  4_655  1_555  1_555  
	O4a  N8a  O4a  38(3)  4_655  1_555  1_555  
	N8a  O4a  N8a  84(3)  4_655  1_555  1_555  
	O4b  N8b  O3b  118(7)  1_555  1_555  1_555  
	C7b  N8b  O4b  121(3)  1_555  1_555  1_555  
	C7b  N8b  O3b  121(3)  1_555  1_555  1_555  
	C7b  N8b  C7b  29.3(6)  4_655  1_555  1_555  
	C7b  N8b  O4b  142(3)  4_655  1_555  1_555  
	C7b  N8b  O3b  96(3)  4_655  1_555  1_555  
	O3b  N8b  C7b  59.6(13)  4_655  1_555  4_655  
	O3b  N8b  C7b  87.8(14)  4_655  1_555  1_555  
	O3b  N8b  O4b  145(3)  4_655  1_555  1_555  
	O3b  N8b  O3b  38(3)  4_655  1_555  1_555  
	O4b  N8b  O3b  118.1(15)  5_665  1_555  4_655  
	O4b  N8b  C7b  157.1(10)  5_665  1_555  4_655  
	O4b  N8b  C7b  149.1(13)  5_665  1_555  1_555  
	O4b  N8b  O4b  29(3)  5_665  1_555  1_555  
	O4b  N8b  O3b  89(4)  5_665  1_555  1_555  
	N8b  O3b  N8b  84(3)  4_655  1_555  1_555  
	N8b  O4b  N8b  111(4)  5_665  1_555  1_555  
